# Supplementary material for: Predictive models of long COVID
Source: eBioMedicine. 2023 Sep 4;96:104777. doi: 10.1016/j.ebiom.2023.104777 (PMC10494314; doi:10.1016/j.ebiom.2023.104777)
Supplement: Supplementary Table S1 [file mmc2.xlsx]

## Sheet: Patient Cohort Demographic Dist
	All patients		Inpatients		Outpatients
	Count	Percentage (%)	Count	Percentage (%)	Count	Percentage (%)
Age at COVID-19 diagnosis (years)
<=10	185179	8.45343	4964	3.32443	180215	8.82862
2022-11-20	236817	10.8107	5946	3.98208	230871	11.3102
21-30	347215	15.8504	15000	10.0456	332215	16.275
31-40	350879	16.0176	17497	11.7179	333382	16.3322
41-50	316352	14.4415	18982	12.7124	297370	14.568
51-60	311415	14.2161	25484	17.0668	285931	14.0076
61-70	241310	11.0158	27006	18.0861	214304	10.4986
71-80	136202	6.21763	20623	13.8114	115579	5.66214
81-90	44537	2.03312	8957	5.99857	35580	1.74304
>=91	0	0	0	0	0	0
Unknown	20673	0.943723	4860	3.25478	15813	0.774669
Race
Asian	57461	2.6231	3292	2.20468	54169	2.6537
Black or African American	349303	15.9457	36886	24.7028	312417	15.3051
Native Hawaiian or Other Pacific Islander	3750	0.171188	246	0.164748	3504	0.171659
White	1232289	56.254	72937	48.8464	1159352	56.7959
Other	25357	1.15755	1173	0.785566	24184	1.18476
Race Any	271777	12.4066	25276	16.9275	246501	12.0759
Unknown	250642	11.4418	9509	6.36825	241133	11.8129
Ethnicity
Hispanic or Latino	271777	12.4066	25276	16.9275	246501	12.0759
Not Hispanic	1668160	76.1516	114534	76.7042	1553626	76.1111
Unknown	250642	11.4418	9509	6.36825	241133	11.8129
Gender
Female	1,221,689 +/-5		77,483 +/-5		1144207	56.054
Male	967774	44.1789	71,819 +/-5		895,963 +/-5
Unknown	1,117 +/-5		<20		1,092 +/-5
Supplementary Table S1: Patient Cohorts Demographic Distribution
Demographic information of the patients in the all-patient, inpatient, and outpatient base cohorts. As per the N3C Results Download Policy (https://zenodo.org/record/4743249#.Y36msHbMLt9), cells with fewer than 20 patients are represented as '<20' and the corresponding percentages are not computed to reduce the risk of patient re-identification. The only exception is when the cell has zero patien…
