# Supplementary material for: Predictive models of long COVID
Source: eBioMedicine. 2023 Sep 4;96:104777. doi: 10.1016/j.ebiom.2023.104777 (PMC10494314; doi:10.1016/j.ebiom.2023.104777)
Supplement: Supplementary Table S2 [file mmc3.xlsx]

## Sheet: Patient Counts 
Datasets		All patients			Inpatients			Outpatients
		Total	Long COVID +ve	Long COVID -ve	Total	Long COVID +ve	Long COVID -ve	Total	Long COVID +ve	Long COVID -ve
Source dataset	COVID +ve patients [LOGIC LIAISON] Covid-19 Patient Summary Facts Table (De-identified)	5687589	17036	5670553	327694	3295	324399	5967646	13741	5953905
	From long COVID reporting datapartners (# datapartners = 39)	2239934	17036	2222898	170713	3295	167418	2069221	13741	2055480
	Not dead	2190579	17036	2173543	149319	3295	146024	2041260	13741	2027519
Feature categories	Comorbidities	2190579	17036	2173543	149319	3295	146024	2041260	13741	2027519
	Drugs	532594	8062	524532	106863	2251	104612	418174	5692	412482
	Symptoms	185132	3883	181249	36611	1180	35431	144079	2635	141444
	Demographics	2190579	17036	2173543	149319	3295	146024	2041260	13741	2027519
	Measures of COVID-19 Treatment	2190579	17036	2173543	149319	3295	146024	2041260	13741	2027519
Patients with atleast one record in any of the feature categories	Final Dataset	2190579	17036	2173543	149319	3295	146024	2041260	13741	2027519
Supplementary Table 2: Patient Counts in Cohorts
Number of patients in a cohort at various stages of the dataset curation process. It includes the number of long COVID positive and negative patients within the datasets for all patients, inpatients, and outpatients. The final dataset consists of all patients with atleast one record in any of the feature categories.

## Sheet: Feature Counts
Feature categories	Total Number of Features			Features with atleast 1% prevalence			Features selected by Boruta algorithm
	All Patients	Inpatients	Outpatients	All Patients	Inpatients	Outpatients	All Patients	Inpatients	Outpatients		Abbreviation	Feature Category
Comorbidities (C)	30	30	30	21	25	21	9	5	8		C	Comorbidities
Drugs (Dr)	151	256	112	51	210	29	18	16	9		Dr	Drugs
Symptoms (S)	75	134	53	3	50	2	2	3	1		S	Symptoms
Demographics (Dm)	4	4	4	3	3	3	3	1	3		Dm	Demographics
Measures of COVID-19 Treatment (MT)	11	9	9	8	8	4	6	7	1		MT	Measures of COVID-19 Treatment
TOTAL	271	433	208	86	296	59	38	32	22
Supplementary Table S2: Feature Counts in Categories
Number of features from each category at various stages of feature selection when the models are trained using all features.
All numbers reported here are for the first of the ten iterations performed in all experiments.

## Sheet: Ablation Study Feature Counts
Datasets	Total Number of Features			Features with atleast 1% prevalence			Features selected by Boruta algorithm
	All Patients	Inpatients	Outpatients	All Patients	Inpatients	Outpatients	All Patients	Inpatients	Outpatients
C + Dr + S + Dm/MT	271	433	208	86	296	59	39	32	24		Abbreviation	Feature Category
C + Dr + S	256	420	195	75	285	52	63	86	44		C	Comorbidities
C + Dr + Dm/MT	196	299	155	83	246	57	38	28	24		Dr	Drugs
C + S + Dm/MT	120	177	96	35	86	30	21	15	14		S	Symptoms
Dr + S + Dm/MT	241	403	178	65	271	38	31	27	17		Dm	Demographics
C + Dr	181	286	142	72	235	50	61	75	43		MT	Measures of COVID-19 Treatment
C + S	105	164	83	24	75	23	23	36	22
C + Dm/MT	45	43	43	32	36	28	19	12	13
Dr + S	226	390	165	54	260	31	49	78	29
Dr + Dm/MT	166	269	125	62	221	36	29	23	17
S + Dm/MT	90	147	66	14	61	9	12	11	5
C	30	30	30	21	25	21	21	15	20
Dr	151	256	112	51	210	29	46	64	28
S	75	134	53	3	50	2	3	25	2
Dm/MT	15	13	13	11	11	7	9	9	4
Supplementary Table S2: Ablation Study Feature Counts
Total number of features: Number of features prior to feature selection in each ablation study dataset for all three cohorts - all patients, inpatients, and outpatients.
Features with atleast 1% prevalence: Number of features after discarding features with less than 1% prevalence in the all patients, inpatients, and outpatients cohorts.
Features selected by Boruta algorithm: Number of features selected by Boruta independently in each dataset for all three cohorts. The reported numbers are average of the number of features (rounded to nearest integer) selected in ten iterations.

## Sheet: Dataset Splits
Experiments	Datasets	All Patients						Inpatients						Outpatients
		Train			Test			Train			Test			Train			Test
		Total	Long COVID+ve	Long COVID-ve	Total	Long COVID+ve	Long COVID-ve	Total	Long COVID+ve	Long COVID-ve	Total	Long COVID+ve	Long COVID-ve	Total	Long COVID+ve	Long COVID-ve	Total	Long COVID+ve	Long COVID-ve		Abbreviation	Feature Category
Ablation Study	C + Dr + S + Dm/MT	27228	13635	13593	438741	3401	435340	5165	2619	2546	30177	676	29501	21755	11032	10723	407795	2709	405086		C	Comorbidities
	C + Dr + S	27474	13599	13875	438055	3437	434618	5208	2613	2595	29706	682	29024	22092	11033	11059	407922	2708	405214		Dr	Drugs
	C + Dr + Dm/MT	27316	13604	13712	437680	3432	434248	5286	2681	2605	29778	614	29164	21872	10977	10895	408743	2764	405979		S	Symptoms
	C + S + Dm/MT	27266	13669	13597	437823	3367	434456	5189	2624	2565	29980	671	29309	21851	10982	10869	408135	2759	405376		Dm	Demographics
	Dr + S + Dm/MT	27141	13554	13587	439219	3482	435737	5152	2612	2540	30073	683	29390	21948	10973	10975	408622	2768	405854		MT	Measures of COVID-19 Treatment
	C + Dr	27082	13644	13438	438733	3392	435341	5307	2648	2659	29685	647	29038	21879	10998	10881	407936	2743	405193
	C + S	27282	13608	13674	438285	3428	434857	5196	2617	2579	29726	678	29048	21990	11011	10979	408239	2730	405509
	C + Dm/MT	27229	13654	13575	438897	3382	435515	5324	2661	2663	29781	634	29147	22018	11003	11015	407779	2738	405041
	Dr + S	27176	13631	13545	437110	3405	433705	5290	2635	2655	29712	660	29052	21768	10917	10851	407975	2824	405151
	Dr + Dm/MT	27219	13527	13692	437959	3509	434450	5287	2642	2645	29846	653	29193	21903	11019	10884	407406	2722	404684
	S + Dm/MT	27445	13671	13774	438309	3365	434944	5320	2659	2661	29993	636	29357	21624	10933	10691	408519	2808	405711
	C	27227	13632	13595	437220	3404	433816	5315	2645	2670	29606	650	28956	21603	10922	10681	408533	2819	405714
	Dr	27110	13584	13526	437536	3452	434084	5214	2593	2621	29808	702	29106	22216	11034	11182	408172	2707	405465
	S	27271	13661	13610	437209	3375	433834	5220	2605	2615	29798	690	29108	21917	11000	10917	408247	2741	405506
	Dm/MT	27415	13690	13725	437495	3346	434149	5408	2648	2760	30105	647	29458	21801	10915	10886	408647	2826	405821
Cross-site Analysis	Data partner ID: 1	4418	2243	2175	1802444	13704	1788740	884	432	452	130438	2654	127784	3615	1811	1804	1676939	10452	1666487
	Data partner ID: 2	3249	1645	1604	1807377	13106	1794271	628	321	307	133290	2765	130525	2638	1324	1314	1669154	10939	1658215
Supplementary Table S2: Dataset Splits for Ablation Study and Cross-site Analysis
Number of patients in the training and testing datasets in each patient cohort, along with the number of positive and negative samples within each, for ablation study and cross-site analysis.
All numbers reported here are for the first of the ten iterations performed in all experiments.

## Sheet: Cross-site  Analysis
Data partner ID	Long COVID ICD-10 U09.9 Diagnosis Patients	Total patients
1	2253	177095
2	1668	183566
3	1425	157905
4	799	38518
5	778	34202
6	731	87739
7	708	40220
8	695	51276
9	664	76464
10	638	63388
11	629	67520
12	538	80790
13	533	28629
14	498	51155
15	481	61788
16	476	90997
17	435	55355
18	367	56431
19	246	29890
20	243	25432
21	234	24296
22	219	22518
23	196	59370
24	169	31831
25	168	37955
26	168	64302
27	161	16841
28	149	64994
29	135	32000
30	132	10050
31	121	54216
32	103	67853
33	98	19200
34	90	49845
35	57	4694
36	<20	26744
37	<20	2503
38	<20	103096
39	0	39911
TOTAL	17036	2190579
Supplementary Table S2: Patient Counts by Data Partners
Number of long COVID patients and total number of patients reported by the each of the data partners. The top two data partners (highlighted with blue background) with the highest number of long COVID patients are selected for the cross-site analysis. As per the N3C Results Download Policy (https://zenodo.org/record/4743249#.Y36msHbMLt9), cells with fewer than 20 patients are represented as '<20'…
