# Supplementary material for: Predictive models of long COVID
Source: eBioMedicine. 2023 Sep 4;96:104777. doi: 10.1016/j.ebiom.2023.104777 (PMC10494314; doi:10.1016/j.ebiom.2023.104777)
Supplement: Supplementary Table S3 [file mmc4.xlsx]

## Sheet: Comorbidities
Feature Number	Feature Name	Feature Display Name	Description
1	person_id	Person ID	PRIMARY KEY
2	HYPERTENSION_before_covid_indicator	Hypertension	value of 1 if COVID-19 patient has any record of given comorbidity on the same day or prior to the index event
3	RHEUMATOLOGICDISEASE_before_covid_indicator	Rheumatologic Disease	value of 1 if COVID-19 patient has any record of given comorbidity on the same day or prior to the index event
4	MILDLIVERDISEASE_before_covid_indicator	Mild Liver Disease	value of 1 if COVID-19 patient has any record of given comorbidity on the same day or prior to the index event
5	PERIPHERALVASCULARDISEASE_before_covid_indicator	Peripheral Vascular Disease	value of 1 if COVID-19 patient has any record of given comorbidity on the same day or prior to the index event
6	CARDIOMYOPATHIES_before_covid_indicator	Cardiomayopathies	value of 1 if COVID-19 patient has any record of given comorbidity on the same day or prior to the index event
7	MYOCARDIALINFARCTION_before_covid_indicator	Myocardial Infarction	value of 1 if COVID-19 patient has any record of given comorbidity on the same day or prior to the index event
8	SUBSTANCEABUSE_before_covid_indicator	Substance Abuse	value of 1 if COVID-19 patient has any record of given comorbidity on the same day or prior to the index event
9	HEARTFAILURE_before_covid_indicator	Heart Failure	value of 1 if COVID-19 patient has any record of given comorbidity on the same day or prior to the index event
10	OBESITY_before_covid_indicator	Obesity	value of 1 if COVID-19 patient has any record of given comorbidity on the same day or prior to the index event
11	DIABETESCOMPLICATED_before_covid_indicator	Diabetes Complicated	value of 1 if COVID-19 patient has any record of given comorbidity on the same day or prior to the index event
12	PSYCHOSIS_before_covid_indicator	Psychosis	value of 1 if COVID-19 patient has any record of given comorbidity on the same day or prior to the index event
13	DEMENTIA_before_covid_indicator	Dementia	value of 1 if COVID-19 patient has any record of given comorbidity on the same day or prior to the index event
14	MODERATESEVERELIVERDISEASE_before_covid_indicator	Moderate-Severe Liver Disease	value of 1 if COVID-19 patient has any record of given comorbidity on the same day or prior to the index event
15	HIVINFECTION_before_covid_indicator	HIV Infection	value of 1 if COVID-19 patient has any record of given comorbidity on the same day or prior to the index event
16	TUBERCULOSIS_before_covid_indicator	Tuberculosis	value of 1 if COVID-19 patient has any record of given comorbidity on the same day or prior to the index event
17	PEPTICULCER_before_covid_indicator	Peptic Ulcer	value of 1 if COVID-19 patient has any record of given comorbidity on the same day or prior to the index event
18	KIDNEYDISEASE_before_covid_indicator	Kidney Disease	value of 1 if COVID-19 patient has any record of given comorbidity on the same day or prior to the index event
19	CEREBROVASCULARDISEASE_before_covid_indicator	Cerebrovascular Disease	value of 1 if COVID-19 patient has any record of given comorbidity on the same day or prior to the index event
20	THALASSEMIA_before_covid_indicator	Thalassemia	value of 1 if COVID-19 patient has any record of given comorbidity on the same day or prior to the index event
21	CORONARYARTERYDISEASE_before_covid_indicator	Coronary Artery Disease	value of 1 if COVID-19 patient has any record of given comorbidity on the same day or prior to the index event
22	METASTATICSOLIDTUMORCANCERS_before_covid_indicator	Metastatic Solid Tumor Cancer	value of 1 if COVID-19 patient has any record of given comorbidity on the same day or prior to the index event
23	MALIGNANTCANCER_before_covid_indicator	Malignant Cancer	value of 1 if COVID-19 patient has any record of given comorbidity on the same day or prior to the index event
24	HEMIPLEGIAORPARAPLEGIA_before_covid_indicator	Hemiplegia or Paraplegia	value of 1 if COVID-19 patient has any record of given comorbidity on the same day or prior to the index event
25	SICKLECELLDISEASE_before_covid_indicator	Sickle Cell Disease	value of 1 if COVID-19 patient has any record of given comorbidity on the same day or prior to the index event
26	TOBACCOSMOKER_before_covid_indicator	Tobacco Smoker	value of 1 if COVID-19 patient has any record of given comorbidity on the same day or prior to the index event
27	CHRONICLUNGDISEASE_before_covid_indicator	Chronic Lung Disease	value of 1 if COVID-19 patient has any record of given comorbidity on the same day or prior to the index event
28	DIABETESUNCOMPLICATED_before_covid_indicator	Diabetes Uncomplicated	value of 1 if COVID-19 patient has any record of given comorbidity on the same day or prior to the index event
29	DEPRESSION_before_covid_indicator	Depression	value of 1 if COVID-19 patient has any record of given comorbidity on the same day or prior to the index event
30	DOWNSYNDROME_before_covid_indicator	Down Syndrome	value of 1 if COVID-19 patient has any record of given comorbidity on the same day or prior to the index event
31	CONGESTIVEHEARTFAILURE_before_covid_indicator	Congestive Heart Failure	value of 1 if COVID-19 patient has any record of given comorbidity on the same day or prior to the index event
Supplementary Table S3: Feature Category - Comorbidities
Names, display names, and descriptions of features in the comorbidities feature category.

## Sheet: Symptoms
Feature Number	Feature Name	Feature Display Name	Description
1	person_id	Person ID	PRIMARY KEY
2	hp_0000255-acute_sinusitis	Acute Sinusitis (HP:0000255)	value of 1 if COVID-19 patient has any record of any SNOMED condition mapped to the HPO term during acute infection phase.
3	hp_0000716-depressivity	Depressivity (HP:0000716)	value of 1 if COVID-19 patient has any record of any SNOMED condition mapped to the HPO term during acute infection phase.
4	hp_0000821-hypothyroidism	Hypothyroidism (HP:0000821)	value of 1 if COVID-19 patient has any record of any SNOMED condition mapped to the HPO term during acute infection phase.
5	hp_0001250-seizure	Seizure (HP:0001250)	value of 1 if COVID-19 patient has any record of any SNOMED condition mapped to the HPO term during acute infection phase.
6	hp_0001298-encephalopathy	Encephalopathy (HP:0001298)	value of 1 if COVID-19 patient has any record of any SNOMED condition mapped to the HPO term during acute infection phase.
7	hp_0001397-hepatic_steatosis	Hepatic steatosis (HP:0001397)	value of 1 if COVID-19 patient has any record of any SNOMED condition mapped to the HPO term during acute infection phase.
8	hp_0001513-obesity	Obesity (HP:0001513)	value of 1 if COVID-19 patient has any record of any SNOMED condition mapped to the HPO term during acute infection phase.
9	hp_0001635-congestive_heart_failure	Congestive heart failure (HP:0001635)	value of 1 if COVID-19 patient has any record of any SNOMED condition mapped to the HPO term during acute infection phase.
10	hp_0001640-cardiomegaly	Cardiomegaly (HP:0001640)	value of 1 if COVID-19 patient has any record of any SNOMED condition mapped to the HPO term during acute infection phase.
11	hp_0001649-tachycardia	Tachycardia (HP:0001649)	value of 1 if COVID-19 patient has any record of any SNOMED condition mapped to the HPO term during acute infection phase.
12	hp_0001662-bradycardia	Bradycardia (HP:0001662)	value of 1 if COVID-19 patient has any record of any SNOMED condition mapped to the HPO term during acute infection phase.
13	hp_0001742-nasal_obstruction	Nasal obstruction (HP:0001742)	value of 1 if COVID-19 patient has any record of any SNOMED condition mapped to the HPO term during acute infection phase.
14	hp_0001873-thrombocytopenia	Thrombocytopenia (HP:0001873)	value of 1 if COVID-19 patient has any record of any SNOMED condition mapped to the HPO term during acute infection phase.
15	hp_0001891-iron_deficiency_anemia	Iron deficiency anemia (HP:0001891)	value of 1 if COVID-19 patient has any record of any SNOMED condition mapped to the HPO term during acute infection phase.
16	hp_0001903-anemia	Anemia (HP:0001903)	value of 1 if COVID-19 patient has any record of any SNOMED condition mapped to the HPO term during acute infection phase.
17	hp_0001919-acute_kidney_injury	Acute kidney injury (HP:0001919)	value of 1 if COVID-19 patient has any record of any SNOMED condition mapped to the HPO term during acute infection phase.
18	hp_0001941-acidosis	Acidosis (HP:0001941)	value of 1 if COVID-19 patient has any record of any SNOMED condition mapped to the HPO term during acute infection phase.
19	hp_0001944-dehydration	Dehydration (HP:0001944)	value of 1 if COVID-19 patient has any record of any SNOMED condition mapped to the HPO term during acute infection phase.
20	hp_0001945-fever	Fever (HP:0001945)	value of 1 if COVID-19 patient has any record of any SNOMED condition mapped to the HPO term during acute infection phase.
21	hp_0001962-palpitations	Palpitations (HP:0001962)	value of 1 if COVID-19 patient has any record of any SNOMED condition mapped to the HPO term during acute infection phase.
22	hp_0001974-leukocytosis	Leukocytosis (HP:0001974)	value of 1 if COVID-19 patient has any record of any SNOMED condition mapped to the HPO term during acute infection phase.
23	hp_0002013-vomiting	Vomiting (HP:0002013)	value of 1 if COVID-19 patient has any record of any SNOMED condition mapped to the HPO term during acute infection phase.
24	hp_0002014-diarrhea	Diarrhea (HP:0002014)	value of 1 if COVID-19 patient has any record of any SNOMED condition mapped to the HPO term during acute infection phase.
25	hp_0002015-dysphagia	Dysphagia (HP:0002015)	value of 1 if COVID-19 patient has any record of any SNOMED condition mapped to the HPO term during acute infection phase.
26	hp_0002017-nausea_and_vomiting	Nausea and vomiting (HP:0002017)	value of 1 if COVID-19 patient has any record of any SNOMED condition mapped to the HPO term during acute infection phase.
27	hp_0002018-nausea	Nausea (HP:0002018)	value of 1 if COVID-19 patient has any record of any SNOMED condition mapped to the HPO term during acute infection phase.
28	hp_0002019-constipation	Constipation (HP:0002019)	value of 1 if COVID-19 patient has any record of any SNOMED condition mapped to the HPO term during acute infection phase.
29	hp_0002027-abdominal_pain	Abdominal pain (HP:0002027)	value of 1 if COVID-19 patient has any record of any SNOMED condition mapped to the HPO term during acute infection phase.
30	hp_0002088-abnormal_lung_morphology	Abnormal lung morphology (HP:0002088)	value of 1 if COVID-19 patient has any record of any SNOMED condition mapped to the HPO term during acute infection phase.
31	hp_0002090-pneumonia	Pneumonia (HP:0002090)	value of 1 if COVID-19 patient has any record of any SNOMED condition mapped to the HPO term during acute infection phase.
32	hp_0002094-dyspnea	Dyspnea (HP:0002094)	value of 1 if COVID-19 patient has any record of any SNOMED condition mapped to the HPO term during acute infection phase.
33	hp_0002153-hyperkalemia	Hyperkalemia (HP:0002153)	value of 1 if COVID-19 patient has any record of any SNOMED condition mapped to the HPO term during acute infection phase.
34	hp_0002202-pleural_effusion	Pleural effusion (HP:0002202)	value of 1 if COVID-19 patient has any record of any SNOMED condition mapped to the HPO term during acute infection phase.
35	hp_0002204-pulmonary_embolism	Pulmonary embolism (HP:0002204)	value of 1 if COVID-19 patient has any record of any SNOMED condition mapped to the HPO term during acute infection phase.
36	hp_0002242-abnormal_intestine_morphology	Abnormal intestine morphology (HP:0002242)	value of 1 if COVID-19 patient has any record of any SNOMED condition mapped to the HPO term during acute infection phase.
37	hp_0002315-headache	Headache (HP:0002315)	value of 1 if COVID-19 patient has any record of any SNOMED condition mapped to the HPO term during acute infection phase.
38	hp_0002321-vertigo	Vertigo (HP:0002321)	value of 1 if COVID-19 patient has any record of any SNOMED condition mapped to the HPO term during acute infection phase.
39	hp_0002615-hypotension	Hypotension (HP:0002615)	value of 1 if COVID-19 patient has any record of any SNOMED condition mapped to the HPO term during acute infection phase.
40	hp_0002721-immunodeficiency	Immunodeficiency (HP:0002721)	value of 1 if COVID-19 patient has any record of any SNOMED condition mapped to the HPO term during acute infection phase.
41	hp_0002758-osteoarthritis	Osteoarthritis (HP:0002758)	value of 1 if COVID-19 patient has any record of any SNOMED condition mapped to the HPO term during acute infection phase.
42	hp_0002870-obstructive_sleep_apnea	Obstructive sleep apnea (HP:0002870)	value of 1 if COVID-19 patient has any record of any SNOMED condition mapped to the HPO term during acute infection phase.
43	hp_0002878-respiratory_failure	Respiratory failure (HP:0002878)	value of 1 if COVID-19 patient has any record of any SNOMED condition mapped to the HPO term during acute infection phase.
44	hp_0002900-hypokalemia	Hypokalemia (HP:0002900)	value of 1 if COVID-19 patient has any record of any SNOMED condition mapped to the HPO term during acute infection phase.
45	hp_0002917-hypomagnesemia	Hypomagnesemia (HP:0002917)	value of 1 if COVID-19 patient has any record of any SNOMED condition mapped to the HPO term during acute infection phase.
46	hp_0003074-hyperglycemia	Hyperglycemia (HP:0003074)	value of 1 if COVID-19 patient has any record of any SNOMED condition mapped to the HPO term during acute infection phase.
47	hp_0003077-hyperlipidemia	Hyperlipidemia (HP:0003077)	value of 1 if COVID-19 patient has any record of any SNOMED condition mapped to the HPO term during acute infection phase.
48	hp_0003115-abnormal_ekg	Abnormal EKG (HP:0003115)	value of 1 if COVID-19 patient has any record of any SNOMED condition mapped to the HPO term during acute infection phase.
49	hp_0003326-myalgia	Myalgia (HP:0003326)	value of 1 if COVID-19 patient has any record of any SNOMED condition mapped to the HPO term during acute infection phase.
50	hp_0003418-back_pain	Back pain (HP:0003418)	value of 1 if COVID-19 patient has any record of any SNOMED condition mapped to the HPO term during acute infection phase.
51	hp_0003419-low_back_pain	Low back pain (HP:0003419)	value of 1 if COVID-19 patient has any record of any SNOMED condition mapped to the HPO term during acute infection phase.
52	hp_0004757-paroxysmal_atrial_fibrillation	Paroxysmal atrial fibrillation (HP:0004757)	value of 1 if COVID-19 patient has any record of any SNOMED condition mapped to the HPO term during acute infection phase.
53	hp_0005110-atrial_fibrillation	Atrial fibrillation (HP:0005110)	value of 1 if COVID-19 patient has any record of any SNOMED condition mapped to the HPO term during acute infection phase.
54	hp_0005978-type_ii_diabetes_mellitus	Type II diabetes mellitus (HP:0005978)	value of 1 if COVID-19 patient has any record of any SNOMED condition mapped to the HPO term during acute infection phase.
55	hp_0006510-chronic_pulmonary_obstruction	Chronic pulmonary obstruction (HP:0006510)	value of 1 if COVID-19 patient has any record of any SNOMED condition mapped to the HPO term during acute infection phase.
56	hp_0007185-loss_of_consciousness	Loss of consciousness (HP:0007185)	value of 1 if COVID-19 patient has any record of any SNOMED condition mapped to the HPO term during acute infection phase.
57	hp_0008711-benign_prostatic_hyperplasia	Benign prostatic hyperplasia (HP:0008711)	value of 1 if COVID-19 patient has any record of any SNOMED condition mapped to the HPO term during acute infection phase.
58	hp_0011675-arrhythmia	Arrhythmia (HP:0011675)	value of 1 if COVID-19 patient has any record of any SNOMED condition mapped to the HPO term during acute infection phase.
59	hp_0011712-right_bundle_branch_block	Right bundle branch block (HP:0011712)	value of 1 if COVID-19 patient has any record of any SNOMED condition mapped to the HPO term during acute infection phase.
60	hp_0012378-fatigue	Fatigue (HP:0012378)	value of 1 if COVID-19 patient has any record of any SNOMED condition mapped to the HPO term during acute infection phase.
61	hp_0012388-acute_bronchitis	Acute bronchitis (HP:0012388)	value of 1 if COVID-19 patient has any record of any SNOMED condition mapped to the HPO term during acute infection phase.
62	hp_0012418-hypoxemia	Hypoxemia (HP:0012418)	value of 1 if COVID-19 patient has any record of any SNOMED condition mapped to the HPO term during acute infection phase.
63	hp_0012531-pain	Pain (HP:0012531)	value of 1 if COVID-19 patient has any record of any SNOMED condition mapped to the HPO term during acute infection phase.
64	hp_0012532-chronic_pain	Chronic pain (HP:0012532)	value of 1 if COVID-19 patient has any record of any SNOMED condition mapped to the HPO term during acute infection phase.
65	hp_0012622-chronic_kidney_disease	Chronic kidney disease (HP:0012622)	value of 1 if COVID-19 patient has any record of any SNOMED condition mapped to the HPO term during acute infection phase.
66	hp_0012625-stage_3_chronic_kidney_disease	Stage (HP:0012625)	value of 1 if COVID-19 patient has any record of any SNOMED condition mapped to the HPO term during acute infection phase.
67	hp_0012735-cough	Cough (HP:0012735)	value of 1 if COVID-19 patient has any record of any SNOMED condition mapped to the HPO term during acute infection phase.
68	hp_0025144-shivering	Shivering (HP:0025144)	value of 1 if COVID-19 patient has any record of any SNOMED condition mapped to the HPO term during acute infection phase.
69	hp_0025406-asthenia	Asthenia (HP:0025406)	value of 1 if COVID-19 patient has any record of any SNOMED condition mapped to the HPO term during acute infection phase.
70	hp_0030833-neck_pain	Neck pain (HP:0030833)	value of 1 if COVID-19 patient has any record of any SNOMED condition mapped to the HPO term during acute infection phase.
71	hp_0100512-low_levels_of_vitamin_d	Low levels of vitamin D (HP:0100512)	value of 1 if COVID-19 patient has any record of any SNOMED condition mapped to the HPO term during acute infection phase.
72	hp_0100749-chest_pain	Chest pain (HP:0100749)	value of 1 if COVID-19 patient has any record of any SNOMED condition mapped to the HPO term during acute infection phase.
73	hp_0100750-atelectasis	Atelectasis (HP:0100750)	value of 1 if COVID-19 patient has any record of any SNOMED condition mapped to the HPO term during acute infection phase.
74	hp_0100785-insomnia	Insomnia (HP:0100785)	value of 1 if COVID-19 patient has any record of any SNOMED condition mapped to the HPO term during acute infection phase.
75	hp_0100806-sepsis	Sepsis (HP:0100806)	value of 1 if COVID-19 patient has any record of any SNOMED condition mapped to the HPO term during acute infection phase.
76	hp_0410019-epigastric_pain	Epigastric pain (HP:0410019)	value of 1 if COVID-19 patient has any record of any SNOMED condition mapped to the HPO term during acute infection phase.
Supplementary Table S3: Feature Category - Symptoms
Names, display names, and descriptions of features in the symptoms feature category.

## Sheet: Drugs
Feature Number	Feature Name (Drug Group)	Feature Display Name	Description
1	person_id	Person ID	PRIMARY KEY
2	SARS_CoV_2_COVID_19_vaccine_mRNA_spike_protein	mRNA COVID-19 Vaccine	value of 1 if COVID-19 patient has any record of (order or administration) of drugs with active ingredients belonging to the drug group during acute infection phase.
3	acetaminophen	Acetaminophen	value of 1 if COVID-19 patient has any record of (order or administration) of drugs with active ingredients belonging to the drug group during acute infection phase.
4	albumin_human_USP	Albumin human USP	value of 1 if COVID-19 patient has any record of (order or administration) of drugs with active ingredients belonging to the drug group during acute infection phase.
5	albuterol	Albuterol	value of 1 if COVID-19 patient has any record of (order or administration) of drugs with active ingredients belonging to the drug group during acute infection phase.
6	albuterol_ipratropium	Albuterol Ipratropium	value of 1 if COVID-19 patient has any record of (order or administration) of drugs with active ingredients belonging to the drug group during acute infection phase.
7	allopurinol	Allopurinol	value of 1 if COVID-19 patient has any record of (order or administration) of drugs with active ingredients belonging to the drug group during acute infection phase.
8	alprazolam	Alprazolam	value of 1 if COVID-19 patient has any record of (order or administration) of drugs with active ingredients belonging to the drug group during acute infection phase.
9	amlodipine	Amlodipine	value of 1 if COVID-19 patient has any record of (order or administration) of drugs with active ingredients belonging to the drug group during acute infection phase.
10	amoxicillin	Amoxicillin	value of 1 if COVID-19 patient has any record of (order or administration) of drugs with active ingredients belonging to the drug group during acute infection phase.
11	amoxicillin_clavulanate	Amoxicillin Clavulanate	value of 1 if COVID-19 patient has any record of (order or administration) of drugs with active ingredients belonging to the drug group during acute infection phase.
12	apixaban	Apixaban	value of 1 if COVID-19 patient has any record of (order or administration) of drugs with active ingredients belonging to the drug group during acute infection phase.
13	ascorbic_acid	Ascorbic Acid	value of 1 if COVID-19 patient has any record of (order or administration) of drugs with active ingredients belonging to the drug group during acute infection phase.
14	aspirin	Aspirin	value of 1 if COVID-19 patient has any record of (order or administration) of drugs with active ingredients belonging to the drug group during acute infection phase.
15	atorvastatin	Atorvastatin	value of 1 if COVID-19 patient has any record of (order or administration) of drugs with active ingredients belonging to the drug group during acute infection phase.
16	azithromycin	Azithromycin	value of 1 if COVID-19 patient has any record of (order or administration) of drugs with active ingredients belonging to the drug group during acute infection phase.
17	bamlanivimab	Bamlanivimab	value of 1 if COVID-19 patient has any record of (order or administration) of drugs with active ingredients belonging to the drug group during acute infection phase.
18	benzonatate	Benzonatate	value of 1 if COVID-19 patient has any record of (order or administration) of drugs with active ingredients belonging to the drug group during acute infection phase.
19	bisacodyl	Bisacodyl	value of 1 if COVID-19 patient has any record of (order or administration) of drugs with active ingredients belonging to the drug group during acute infection phase.
20	budesonide	Budesonide	value of 1 if COVID-19 patient has any record of (order or administration) of drugs with active ingredients belonging to the drug group during acute infection phase.
21	budesonide_formoterol	Budesonide Formoterol	value of 1 if COVID-19 patient has any record of (order or administration) of drugs with active ingredients belonging to the drug group during acute infection phase.
22	bupivacaine	Bupivacaine	value of 1 if COVID-19 patient has any record of (order or administration) of drugs with active ingredients belonging to the drug group during acute infection phase.
23	calcium_carbonate	Calcium Carbonate	value of 1 if COVID-19 patient has any record of (order or administration) of drugs with active ingredients belonging to the drug group during acute infection phase.
24	calcium_gluconate	Calcium Gluconate	value of 1 if COVID-19 patient has any record of (order or administration) of drugs with active ingredients belonging to the drug group during acute infection phase.
25	carvedilol	Carvedilol	value of 1 if COVID-19 patient has any record of (order or administration) of drugs with active ingredients belonging to the drug group during acute infection phase.
26	casirivimab	Casirivimab	value of 1 if COVID-19 patient has any record of (order or administration) of drugs with active ingredients belonging to the drug group during acute infection phase.
27	casirivimab_imdevimab	Casirivimab Imdevimab	value of 1 if COVID-19 patient has any record of (order or administration) of drugs with active ingredients belonging to the drug group during acute infection phase.
28	cefazolin	Cefazolin	value of 1 if COVID-19 patient has any record of (order or administration) of drugs with active ingredients belonging to the drug group during acute infection phase.
29	cefdinir	Cefdinir	value of 1 if COVID-19 patient has any record of (order or administration) of drugs with active ingredients belonging to the drug group during acute infection phase.
30	cefepime	Cefepime	value of 1 if COVID-19 patient has any record of (order or administration) of drugs with active ingredients belonging to the drug group during acute infection phase.
31	ceftriaxone	Ceftriaxone	value of 1 if COVID-19 patient has any record of (order or administration) of drugs with active ingredients belonging to the drug group during acute infection phase.
32	cephalexin	Cephalexin	value of 1 if COVID-19 patient has any record of (order or administration) of drugs with active ingredients belonging to the drug group during acute infection phase.
33	cetirizine	Cetirizine	value of 1 if COVID-19 patient has any record of (order or administration) of drugs with active ingredients belonging to the drug group during acute infection phase.
34	chlorhexidine	Chlorhexidine	value of 1 if COVID-19 patient has any record of (order or administration) of drugs with active ingredients belonging to the drug group during acute infection phase.
35	cholecalciferol	Cholecalciferol	value of 1 if COVID-19 patient has any record of (order or administration) of drugs with active ingredients belonging to the drug group during acute infection phase.
36	clopidogrel	Clopidogrel	value of 1 if COVID-19 patient has any record of (order or administration) of drugs with active ingredients belonging to the drug group during acute infection phase.
37	codeine_guaifenesin	Codeine Guaifenesin	value of 1 if COVID-19 patient has any record of (order or administration) of drugs with active ingredients belonging to the drug group during acute infection phase.
38	cyclobenzaprine	Cyclobenzaprine	value of 1 if COVID-19 patient has any record of (order or administration) of drugs with active ingredients belonging to the drug group during acute infection phase.
39	dexamethasone	Dexamethasone	value of 1 if COVID-19 patient has any record of (order or administration) of drugs with active ingredients belonging to the drug group during acute infection phase.
40	dexmedetomidine	Dexmedetomidine	value of 1 if COVID-19 patient has any record of (order or administration) of drugs with active ingredients belonging to the drug group during acute infection phase.
41	dextromethorphan_guaifenesin	Dextromethorphan Guaifenesin	value of 1 if COVID-19 patient has any record of (order or administration) of drugs with active ingredients belonging to the drug group during acute infection phase.
42	diphenhydramine	Diphenhydramine	value of 1 if COVID-19 patient has any record of (order or administration) of drugs with active ingredients belonging to the drug group during acute infection phase.
43	docusate	Docusate	value of 1 if COVID-19 patient has any record of (order or administration) of drugs with active ingredients belonging to the drug group during acute infection phase.
44	doxycycline	Doxycycline	value of 1 if COVID-19 patient has any record of (order or administration) of drugs with active ingredients belonging to the drug group during acute infection phase.
45	duloxetine	Duloxetine	value of 1 if COVID-19 patient has any record of (order or administration) of drugs with active ingredients belonging to the drug group during acute infection phase.
46	enoxaparin	Enoxaparin	value of 1 if COVID-19 patient has any record of (order or administration) of drugs with active ingredients belonging to the drug group during acute infection phase.
47	ephedrine	Ephedrine	value of 1 if COVID-19 patient has any record of (order or administration) of drugs with active ingredients belonging to the drug group during acute infection phase.
48	epinephrine	Epinephrine	value of 1 if COVID-19 patient has any record of (order or administration) of drugs with active ingredients belonging to the drug group during acute infection phase.
49	epinephrine_lidocaine	Epinephrine Lidocaine	value of 1 if COVID-19 patient has any record of (order or administration) of drugs with active ingredients belonging to the drug group during acute infection phase.
50	escitalopram	Escitalopram	value of 1 if COVID-19 patient has any record of (order or administration) of drugs with active ingredients belonging to the drug group during acute infection phase.
51	famotidine	Famotidine	value of 1 if COVID-19 patient has any record of (order or administration) of drugs with active ingredients belonging to the drug group during acute infection phase.
52	fentanyl	Fentanyl	value of 1 if COVID-19 patient has any record of (order or administration) of drugs with active ingredients belonging to the drug group during acute infection phase.
53	ferrous_sulfate	Ferrous Sulfate	value of 1 if COVID-19 patient has any record of (order or administration) of drugs with active ingredients belonging to the drug group during acute infection phase.
54	fluconazole	Fluconazole	value of 1 if COVID-19 patient has any record of (order or administration) of drugs with active ingredients belonging to the drug group during acute infection phase.
55	fluticasone	Fluticasone	value of 1 if COVID-19 patient has any record of (order or administration) of drugs with active ingredients belonging to the drug group during acute infection phase.
56	folic_acid	Folic acid	value of 1 if COVID-19 patient has any record of (order or administration) of drugs with active ingredients belonging to the drug group during acute infection phase.
57	furosemide	Furosemide	value of 1 if COVID-19 patient has any record of (order or administration) of drugs with active ingredients belonging to the drug group during acute infection phase.
58	gabapentin	Gabapentin	value of 1 if COVID-19 patient has any record of (order or administration) of drugs with active ingredients belonging to the drug group during acute infection phase.
59	glucagon	Glucagon	value of 1 if COVID-19 patient has any record of (order or administration) of drugs with active ingredients belonging to the drug group during acute infection phase.
60	glucose	Glucose	value of 1 if COVID-19 patient has any record of (order or administration) of drugs with active ingredients belonging to the drug group during acute infection phase.
61	glycopyrronium	Glycopyrronium	value of 1 if COVID-19 patient has any record of (order or administration) of drugs with active ingredients belonging to the drug group during acute infection phase.
62	guaifenesin	Guaifenesin	value of 1 if COVID-19 patient has any record of (order or administration) of drugs with active ingredients belonging to the drug group during acute infection phase.
63	haloperidol	Haloperidol	value of 1 if COVID-19 patient has any record of (order or administration) of drugs with active ingredients belonging to the drug group during acute infection phase.
64	heparin	Heparin	value of 1 if COVID-19 patient has any record of (order or administration) of drugs with active ingredients belonging to the drug group during acute infection phase.
65	hydralazine	Hydralazine	value of 1 if COVID-19 patient has any record of (order or administration) of drugs with active ingredients belonging to the drug group during acute infection phase.
66	hydrochlorothiazide	Hydrochlorothiazide	value of 1 if COVID-19 patient has any record of (order or administration) of drugs with active ingredients belonging to the drug group during acute infection phase.
67	hydrocodone_acetaminophen	Hydrocodone Acetaminophen	value of 1 if COVID-19 patient has any record of (order or administration) of drugs with active ingredients belonging to the drug group during acute infection phase.
68	hydrocortisone	Hydrocortisone	value of 1 if COVID-19 patient has any record of (order or administration) of drugs with active ingredients belonging to the drug group during acute infection phase.
69	hydromorphone	Hydromorphone	value of 1 if COVID-19 patient has any record of (order or administration) of drugs with active ingredients belonging to the drug group during acute infection phase.
70	hydroxychloroquine	Hydroxychloroquine	value of 1 if COVID-19 patient has any record of (order or administration) of drugs with active ingredients belonging to the drug group during acute infection phase.
71	hydroxyzine	Hydroxyzine	value of 1 if COVID-19 patient has any record of (order or administration) of drugs with active ingredients belonging to the drug group during acute infection phase.
72	ibuprofen	Ibuprofen	value of 1 if COVID-19 patient has any record of (order or administration) of drugs with active ingredients belonging to the drug group during acute infection phase.
73	imdevimab	Imdevimab	value of 1 if COVID-19 patient has any record of (order or administration) of drugs with active ingredients belonging to the drug group during acute infection phase.
74	influenza_B_virus_antigen_influenza_A_virus_H3N2_antigen_influenza_A_virus_H1N1_antigen	Influenza(A and B) Virus Antigen	value of 1 if COVID-19 patient has any record of (order or administration) of drugs with active ingredients belonging to the drug group during acute infection phase.
75	insulin_aspart_human	Insulin Aspart human	value of 1 if COVID-19 patient has any record of (order or administration) of drugs with active ingredients belonging to the drug group during acute infection phase.
76	insulin_glargine	Insulin Glargine	value of 1 if COVID-19 patient has any record of (order or administration) of drugs with active ingredients belonging to the drug group during acute infection phase.
77	insulin_isophane	Insulin Isophane	value of 1 if COVID-19 patient has any record of (order or administration) of drugs with active ingredients belonging to the drug group during acute infection phase.
78	insulin_lispro	Insulin Lispro	value of 1 if COVID-19 patient has any record of (order or administration) of drugs with active ingredients belonging to the drug group during acute infection phase.
79	insulin_regular_human	Insulin regular human	value of 1 if COVID-19 patient has any record of (order or administration) of drugs with active ingredients belonging to the drug group during acute infection phase.
80	iohexol	Iohexol	value of 1 if COVID-19 patient has any record of (order or administration) of drugs with active ingredients belonging to the drug group during acute infection phase.
81	iopamidol	Iopamidol	value of 1 if COVID-19 patient has any record of (order or administration) of drugs with active ingredients belonging to the drug group during acute infection phase.
82	ipratropium	Ipratropium	value of 1 if COVID-19 patient has any record of (order or administration) of drugs with active ingredients belonging to the drug group during acute infection phase.
83	ketamine	Ketamine	value of 1 if COVID-19 patient has any record of (order or administration) of drugs with active ingredients belonging to the drug group during acute infection phase.
84	ketorolac	Ketorolac	value of 1 if COVID-19 patient has any record of (order or administration) of drugs with active ingredients belonging to the drug group during acute infection phase.
85	labetalol	Labetalol	value of 1 if COVID-19 patient has any record of (order or administration) of drugs with active ingredients belonging to the drug group during acute infection phase.
86	lactulose	Lactulose	value of 1 if COVID-19 patient has any record of (order or administration) of drugs with active ingredients belonging to the drug group during acute infection phase.
87	levofloxacin	Levofloxacin	value of 1 if COVID-19 patient has any record of (order or administration) of drugs with active ingredients belonging to the drug group during acute infection phase.
88	levothyroxine	Levothyroxine	value of 1 if COVID-19 patient has any record of (order or administration) of drugs with active ingredients belonging to the drug group during acute infection phase.
89	lidocaine	Lidocaine	value of 1 if COVID-19 patient has any record of (order or administration) of drugs with active ingredients belonging to the drug group during acute infection phase.
90	lisinopril	Lisinopril	value of 1 if COVID-19 patient has any record of (order or administration) of drugs with active ingredients belonging to the drug group during acute infection phase.
91	loperamide	Loperamide	value of 1 if COVID-19 patient has any record of (order or administration) of drugs with active ingredients belonging to the drug group during acute infection phase.
92	lorazepam	Lorazepam	value of 1 if COVID-19 patient has any record of (order or administration) of drugs with active ingredients belonging to the drug group during acute infection phase.
93	losartan	Losartan	value of 1 if COVID-19 patient has any record of (order or administration) of drugs with active ingredients belonging to the drug group during acute infection phase.
94	magnesium_hydroxide	Magnesium Hydroxide	value of 1 if COVID-19 patient has any record of (order or administration) of drugs with active ingredients belonging to the drug group during acute infection phase.
95	magnesium_oxide	Magnesium Oxide	value of 1 if COVID-19 patient has any record of (order or administration) of drugs with active ingredients belonging to the drug group during acute infection phase.
96	magnesium_sulfate	Magnesium Sulfate	value of 1 if COVID-19 patient has any record of (order or administration) of drugs with active ingredients belonging to the drug group during acute infection phase.
97	melatonin	Melatonin	value of 1 if COVID-19 patient has any record of (order or administration) of drugs with active ingredients belonging to the drug group during acute infection phase.
98	menthol_benzocaine	Menthol Benzocaine	value of 1 if COVID-19 patient has any record of (order or administration) of drugs with active ingredients belonging to the drug group during acute infection phase.
99	meperidine	Meperidine	value of 1 if COVID-19 patient has any record of (order or administration) of drugs with active ingredients belonging to the drug group during acute infection phase.
100	metformin	Metformin	value of 1 if COVID-19 patient has any record of (order or administration) of drugs with active ingredients belonging to the drug group during acute infection phase.
101	methylprednisolone	Methylprednisolone	value of 1 if COVID-19 patient has any record of (order or administration) of drugs with active ingredients belonging to the drug group during acute infection phase.
102	metoclopramide	Metoclopramide	value of 1 if COVID-19 patient has any record of (order or administration) of drugs with active ingredients belonging to the drug group during acute infection phase.
103	metoprolol	Metoprolol	value of 1 if COVID-19 patient has any record of (order or administration) of drugs with active ingredients belonging to the drug group during acute infection phase.
104	metronidazole	Metronidazole	value of 1 if COVID-19 patient has any record of (order or administration) of drugs with active ingredients belonging to the drug group during acute infection phase.
105	midazolam	Midazolam	value of 1 if COVID-19 patient has any record of (order or administration) of drugs with active ingredients belonging to the drug group during acute infection phase.
106	montelukast	Montelukast	value of 1 if COVID-19 patient has any record of (order or administration) of drugs with active ingredients belonging to the drug group during acute infection phase.
107	morphine	Morphine	value of 1 if COVID-19 patient has any record of (order or administration) of drugs with active ingredients belonging to the drug group during acute infection phase.
108	naloxone	Naloxone	value of 1 if COVID-19 patient has any record of (order or administration) of drugs with active ingredients belonging to the drug group during acute infection phase.
109	nicotine	Nicotine	value of 1 if COVID-19 patient has any record of (order or administration) of drugs with active ingredients belonging to the drug group during acute infection phase.
110	nitroglycerin	Nitroglycerin	value of 1 if COVID-19 patient has any record of (order or administration) of drugs with active ingredients belonging to the drug group during acute infection phase.
111	norepinephrine	Norepinephrine	value of 1 if COVID-19 patient has any record of (order or administration) of drugs with active ingredients belonging to the drug group during acute infection phase.
112	nystatin	Nystatin	value of 1 if COVID-19 patient has any record of (order or administration) of drugs with active ingredients belonging to the drug group during acute infection phase.
113	olanzapine	Olanzapine	value of 1 if COVID-19 patient has any record of (order or administration) of drugs with active ingredients belonging to the drug group during acute infection phase.
114	omeprazole	Omeprazole	value of 1 if COVID-19 patient has any record of (order or administration) of drugs with active ingredients belonging to the drug group during acute infection phase.
115	ondansetron	Ondansetron	value of 1 if COVID-19 patient has any record of (order or administration) of drugs with active ingredients belonging to the drug group during acute infection phase.
116	oxycodone	Oxycodone	value of 1 if COVID-19 patient has any record of (order or administration) of drugs with active ingredients belonging to the drug group during acute infection phase.
117	oxycodone_acetaminophen	Oxycodone Acetaminophen	value of 1 if COVID-19 patient has any record of (order or administration) of drugs with active ingredients belonging to the drug group during acute infection phase.
118	oxytocin	Oxytocin	value of 1 if COVID-19 patient has any record of (order or administration) of drugs with active ingredients belonging to the drug group during acute infection phase.
119	pantoprazole	Pantoprazole	value of 1 if COVID-19 patient has any record of (order or administration) of drugs with active ingredients belonging to the drug group during acute infection phase.
120	perflutren	Perflutren	value of 1 if COVID-19 patient has any record of (order or administration) of drugs with active ingredients belonging to the drug group during acute infection phase.
121	phenylephrine	Phenylephrine	value of 1 if COVID-19 patient has any record of (order or administration) of drugs with active ingredients belonging to the drug group during acute infection phase.
122	polyethylene_glycol_3350	Polyethylene Glycol 3350	value of 1 if COVID-19 patient has any record of (order or administration) of drugs with active ingredients belonging to the drug group during acute infection phase.
123	potassium_chloride	Potassium chloride	value of 1 if COVID-19 patient has any record of (order or administration) of drugs with active ingredients belonging to the drug group during acute infection phase.
124	potassium_chloride_sodium_chloride_calcium_chloride_lactate	Potassium Chloride Sodium Chloride Calcium Chloride Lactate	value of 1 if COVID-19 patient has any record of (order or administration) of drugs with active ingredients belonging to the drug group during acute infection phase.
125	prednisone	Prednisone	value of 1 if COVID-19 patient has any record of (order or administration) of drugs with active ingredients belonging to the drug group during acute infection phase.
126	prochlorperazine	Prochlorperazine	value of 1 if COVID-19 patient has any record of (order or administration) of drugs with active ingredients belonging to the drug group during acute infection phase.
127	promethazine	Promethazine	value of 1 if COVID-19 patient has any record of (order or administration) of drugs with active ingredients belonging to the drug group during acute infection phase.
128	propofol	Propofol	value of 1 if COVID-19 patient has any record of (order or administration) of drugs with active ingredients belonging to the drug group during acute infection phase.
129	quetiapine	Quetiapine	value of 1 if COVID-19 patient has any record of (order or administration) of drugs with active ingredients belonging to the drug group during acute infection phase.
130	remdesivir	Remdesivir	value of 1 if COVID-19 patient has any record of (order or administration) of drugs with active ingredients belonging to the drug group during acute infection phase.
131	rivaroxaban	Rivaroxaban	value of 1 if COVID-19 patient has any record of (order or administration) of drugs with active ingredients belonging to the drug group during acute infection phase.
132	rocuronium	Rocuronium	value of 1 if COVID-19 patient has any record of (order or administration) of drugs with active ingredients belonging to the drug group during acute infection phase.
133	rosuvastatin	Rosuvastatin	value of 1 if COVID-19 patient has any record of (order or administration) of drugs with active ingredients belonging to the drug group during acute infection phase.
134	sennosides_USP	Sennosides USP	value of 1 if COVID-19 patient has any record of (order or administration) of drugs with active ingredients belonging to the drug group during acute infection phase.
135	sennosides_USP_docusate	Sennosides USP Docusate	value of 1 if COVID-19 patient has any record of (order or administration) of drugs with active ingredients belonging to the drug group during acute infection phase.
136	sertraline	Sertraline	value of 1 if COVID-19 patient has any record of (order or administration) of drugs with active ingredients belonging to the drug group during acute infection phase.
137	simethicone	Simethicone	value of 1 if COVID-19 patient has any record of (order or administration) of drugs with active ingredients belonging to the drug group during acute infection phase.
138	simethicone_aluminum_hydroxide_magnesium_hydroxide	Simethicone Aluminum Hydroxide Magnesium Hydroxide	value of 1 if COVID-19 patient has any record of (order or administration) of drugs with active ingredients belonging to the drug group during acute infection phase.
139	sodium_bicarbonate	Sodium Bicarbonate	value of 1 if COVID-19 patient has any record of (order or administration) of drugs with active ingredients belonging to the drug group during acute infection phase.
140	sodium_chloride	Sodium Chloride	value of 1 if COVID-19 patient has any record of (order or administration) of drugs with active ingredients belonging to the drug group during acute infection phase.
141	sodium_chloride_glucose	Sodium Chloride Glucose	value of 1 if COVID-19 patient has any record of (order or administration) of drugs with active ingredients belonging to the drug group during acute infection phase.
142	succinylcholine	Succinylcholine	value of 1 if COVID-19 patient has any record of (order or administration) of drugs with active ingredients belonging to the drug group during acute infection phase.
143	sugammadex	Sugammadex	value of 1 if COVID-19 patient has any record of (order or administration) of drugs with active ingredients belonging to the drug group during acute infection phase.
144	tamsulosin	Tamsulosin	value of 1 if COVID-19 patient has any record of (order or administration) of drugs with active ingredients belonging to the drug group during acute infection phase.
145	tazobactam_piperacillin	Tazobactam Piperacillin	value of 1 if COVID-19 patient has any record of (order or administration) of drugs with active ingredients belonging to the drug group during acute infection phase.
146	thiamine	Thiamine	value of 1 if COVID-19 patient has any record of (order or administration) of drugs with active ingredients belonging to the drug group during acute infection phase.
147	tramadol	Tramadol	value of 1 if COVID-19 patient has any record of (order or administration) of drugs with active ingredients belonging to the drug group during acute infection phase.
148	trazodone	Trazodone	value of 1 if COVID-19 patient has any record of (order or administration) of drugs with active ingredients belonging to the drug group during acute infection phase.
149	trimethoprim_sulfamethoxazole	Trimethoprim Sulfamethoxazole	value of 1 if COVID-19 patient has any record of (order or administration) of drugs with active ingredients belonging to the drug group during acute infection phase.
150	vancomycin	Tancomycin	value of 1 if COVID-19 patient has any record of (order or administration) of drugs with active ingredients belonging to the drug group during acute infection phase.
151	vitamin_B12	Vitamin B12	value of 1 if COVID-19 patient has any record of (order or administration) of drugs with active ingredients belonging to the drug group during acute infection phase.
152	zinc_sulfate	Zinc sulfate	value of 1 if COVID-19 patient has any record of (order or administration) of drugs with active ingredients belonging to the drug group during acute infection phase.
Supplementary Table S3: Feature Category - Drugs
Names, display names, and descriptions of features in the drugs feature category.

## Sheet: Demographics
Feature Number	Feature Name	Feature Display Name	Description
1	person_id	Person ID	PRIMARY KEY
2	age_at_covid	Age	Calculated age using year of birth (for L2) or date of birth (for L3) and covid_first_PCR_or_AG_diagnosis.
3	gender_male	Gender: Male	value of 1 if gender of patient is male.
4	gender_female	Gender: Female	value of 1 if gender of patient is female.
5	gender_unknown	Gender: Unknown	value of 1 if gender of patient is unknown.
Supplementary Table S3: Feature Category - Demographics
Names, display names, and descriptions of features in the demographics feature category.

## Sheet: Measures of COVID-19 Treatment
Feature Number	Feature Name	Feature Display Name	Description
1	person_id	Person ID	PRIMARY KEY
2	COVID_hospitalization_length_of_stay	Length of hospitalization	The number of days from first_COVID_hospitalization_start_date to first_COVID_hospitalization_end_date
3	SYSTEMICCORTICOSTEROIDS_before_covid_indicator	Systemic Corticosteriods	Value of 1 if COVID-19 patient has any record (order or administration) of “N3C CORTICOSTEROIDS FOR SYSTEMIC USE” drug prior to the index event. See the "Logic Liaison Tips" section for more information about medications.
4	IMV_during_covid_hospitalization_indicator	IMV during COVID-19 hospitalization	Value of 1 if patient had observation, procedure, device_exposure, or condition related to invasive mechanical ventilation “[ICU/MODS]IMV” between first_COVID_hospitalization_start_date and first_COVID_hospitalization_end_date
5	ECMO_during_covid_hospitalization_indicator	ECMO	Value of 1 if patient had observation, procedure, device_exposure, or condition related to "Kostka - ECMO" between first_COVID_hospitalization_start_date and first_COVID_hospitalization_end_date
6	COVIDREGIMENCORTICOSTEROIDS_during_covid_hospitalization_indicator	COVID Regimen Corticosteroids	Value of 1 if COVID-19 patient has any record (order or administration) of NIH Systemic Corticosteroids drug between first_COVID_hospitalization_start_date and first_COVID_hospitalization_end_date. This concept set was created to reflect Systemic Corticosteroids recommended by NIH for COVID treatment, only oral and IV . NIH Oct 19, 2021 list https://www.covid19treatmentguidelines.nih.gov/therapie…
7	REMDISIVIR_during_covid_hospitalization_indicator	Remdisivir during COVID-19 hospitalization	Value of 1 if COVID-19 patient has any record (order or administration) of Remdesivir drug between first_COVID_hospitalization_start_date and first_COVID_hospitalization_end_date. See the "Logic Liaison Tips" section for more information about medications.
8	COVID_associated_ED_only_visit_indicator	COVID-19 associated ED only visit	Value of 1 if the patient had an Emergency Department visit "[PASC] ED Visits" AND a COVID-19 diagnosis "N3C Covid Diagnosis" charted in the day prior to 16 days following the index event. Note also that ED visits that overlap with an admission are considered part of the hospitalization. Patients who first present in the ED but are then admitted instead of discharged will NOT be flagged here. Thi…
9	Severity_Type_severe_ecmo_imv_in_hosp_around_covid_index	Severity Type: Severe ECMO IMV in hosp	Value of 1 for either ECMO_during_covid_hospitalization_indicator or IMV_during_covid_hospitalization_indicator.
10	Severity_Type_moderate_hosp_around_covid_index	Severity Type: Moderate hospitalization	Value of 1 for anyone not already in previous category and who has been hospialized for COVID-19 treatment.
11	Severity_Type_mild_ed_around_covid_index	Severity Type: Mild ED	Value of 1 for anyone not already in previous categories and who has an ED visit for COVID-19 treatment.
12	Severity_Type_mild_no_ed_or_hosp_around_covid_index	Severity Type: Mild no ED or hospitalization	Value of 1 for anyone not already in any of the previous categories i.e no hospitalization and no ED visits for COVID-19 treatment.
Supplememtary Table S3: Feature Category - Measures of COVID-19 Treatment
Names, display names, and descriptions of features in the measures of COVID-19 treatment feature category.
