# Supplementary material for: Predictive models of long COVID
Source: eBioMedicine. 2023 Sep 4;96:104777. doi: 10.1016/j.ebiom.2023.104777 (PMC10494314; doi:10.1016/j.ebiom.2023.104777)
Supplement: Supplementary Table S4 [file mmc5.xlsx]

## Sheet: Prevalence and Boruta
	Feature Name	Feature Type	Prevalence	Boruta Rank
				Iteration 1	Iteration 2	Iteration 3	Iteration 4	Iteration 5	Iteration 6	Iteration 7	Iteration 8	Iteration 9	Iteration 10
1	age_at_covid	Demographics	1	1	1	1	1	1	1	1	1	1	1
2	Severity_Type_mild_no_ed_or_hosp_around_covid_index	COVID-19 Treatment	0.857925	1	1	1	1	1	1	1	1	1	1
3	gender_female	Demographics	0.557703	1	1	1	1	1	1	1	1	1	1
4	COVID_hospitalization_length_of_stay	Demographics	0.538692	1	1	1	1	1	1	1	1	1	1
5	gender_male	Demographics	0.441789	1	1	1	1	1	1	1	1	1	1
6	OBESITY_before_covid_indicator	Comorbidities	0.326989	1	1	1	1	1	1	1	1	1	1
7	SYSTEMICCORTICOSTEROIDS_before_covid_indicator	COVID-19 Treatment	0.285796	1	1	1	1	1	1	1	1	1	1
8	HYPERTENSION_before_covid_indicator	Comorbidities	0.211372	1	1	1	1	1	1	1	1	1	1
9	CHRONICLUNGDISEASE_before_covid_indicator	Comorbidities	0.122257	1	1	1	1	1	1	1	1	1	1
10	DEPRESSION_before_covid_indicator	Comorbidities	0.116254	1	1	1	1	1	1	1	1	1	1
11	DIABETESUNCOMPLICATED_before_covid_indicator	Comorbidities	0.104642	1	1	1	1	1	1	1	1	1	1
12	acetaminophen	Drugs	0.103201	1	1	1	1	1	1	1	1	1	1
13	sodium_chloride	Drugs	0.0996385	1	1	1	1	1	1	1	1	1	1
14	COVID_associated_ED_only_visit_indicator	COVID-19 Treatment	0.0817934	33	28	32	29	22	23	32	32	29	25
15	Severity_Type_mild_ed_around_covid_index	COVID-19 Treatment	0.0739106	16	19	20	21	15	23	15	26	19	18
16	ondansetron	Drugs	0.0701938	1	4	2	4	1	6	1	5	1	6
17	KIDNEYDISEASE_before_covid_indicator	Comorbidities	0.0657128	1	1	1	1	1	1	1	1	1	1
18	DIABETESCOMPLICATED_before_covid_indicator	Comorbidities	0.0647276	1	1	1	1	1	1	1	1	1	1
19	Severity_Type_moderate_hosp_around_covid_index	COVID-19 Treatment	0.0644944	1	1	1	1	1	1	1	1	1	1
20	MALIGNANTCANCER_before_covid_indicator	Comorbidities	0.0556236	13	9	3	6	8	12	1	7	7	15
21	dexamethasone	Drugs	0.0495558	1	1	1	1	1	1	1	1	1	1
22	CORONARYARTERYDISEASE_before_covid_indicator	Comorbidities	0.0490446	1	1	1	1	1	1	1	1	1	2
23	albuterol	Drugs	0.0457719	1	1	1	1	1	1	1	1	1	1
24	enoxaparin	Drugs	0.0432502	1	1	1	1	1	1	1	1	1	1
25	TOBACCOSMOKER_before_covid_indicator	Comorbidities	0.0403482	41	43	29	33	38	34	33	31	25	38
26	HEARTFAILURE_before_covid_indicator	Comorbidities	0.0353103	1	1	1	1	1	1	1	2	1	1
27	diphenhydramine	Drugs	0.0341791	21	21	28	32	25	32	21	29	29	35
28	benzonatate	Drugs	0.0337933	1	1	1	1	1	1	1	1	1	1
29	lidocaine	Drugs	0.0332903	14	13	25	17	20	25	24	22	29	20
30	potassium_chloride_sodium_chloride_calcium_chloride_lactate	Drugs	0.0325973	23	38	39	35	33	39	30	38	39	31
31	COVIDREGIMENCORTICOSTEROIDS_during_covid_hospitalization_indicator	COVID-19 Treatment	0.0312908	1	1	1	1	1	1	1	1	1	1
32	CONGESTIVEHEARTFAILURE_before_covid_indicator	Comorbidities	0.0280232	19	4	6	16	4	8	8	14	9	8
33	hp_0012735-cough	Symptoms	0.0271047	1	1	1	1	1	1	1	1	1	1
34	ibuprofen	Drugs	0.026992	39	38	45	39	40	44	34	42	45	41
35	CEREBROVASCULARDISEASE_before_covid_indicator	Comorbidities	0.0263319	15	26	13	12	16	11	16	10	15	23
36	potassium_chloride	Drugs	0.0262241	1	1	1	1	1	1	1	1	1	1
37	remdesivir	Drugs	0.0258324	1	1	1	1	1	1	1	1	1	1
38	glucose	Drugs	0.0245227	4	3	3	1	4	4	5	1	1	1
39	polyethylene_glycol_3350	Drugs	0.0241644	1	1	1	1	1	1	1	1	1	1
40	fentanyl	Drugs	0.024022	31	23	24	23	28	22	24	24	27	27
41	SUBSTANCEABUSE_before_covid_indicator	Comorbidities	0.0238403	23	25	31	28	28	30	36	37	38	36
42	aspirin	Drugs	0.0223229	12	14	14	4	13	12	9	18	20	20
43	pantoprazole	Drugs	0.0222535	2	1	1	1	1	1	5	1	4	3
44	MYOCARDIALINFARCTION_before_covid_indicator	Comorbidities	0.021655	36	33	34	27	24	28	41	26	23	43
45	PERIPHERALVASCULARDISEASE_before_covid_indicator	Comorbidities	0.0211565	22	20	22	25	18	20	13	19	6	24
46	ketorolac	Drugs	0.0205631	38	38	46	40	43	42	38	47	46	50
47	azithromycin	Drugs	0.0204859	1	1	1	3	1	1	1	1	1	17
48	methylprednisolone	Drugs	0.0202983	5	7	6	10	8	2	2	5	3	15
49	heparin	Drugs	0.019577	3	2	1	8	1	1	1	3	5	9
50	REMDISIVIR_during_covid_hospitalization_indicator	COVID-19 Treatment	0.0194579	1	1	1	1	1	1	1	1	1	1
51	melatonin	Drugs	0.0192241	1	1	1	1	1	1	1	1	1	1
52	famotidine	Drugs	0.0188137	7	14	11	18	11	16	16	19	14	7
53	iohexol	Drugs	0.0187471	11	6	8	2	1	8	14	14	11	16
54	oxycodone	Drugs	0.0187407	37	35	30	37	27	31	42	34	41	37
55	insulin_lispro	Drugs	0.0182778	28	36	18	18	20	17	27	17	13	12
56	atorvastatin	Drugs	0.0181441	26	30	27	34	30	37	40	38	34	39
57	propofol	Drugs	0.0169092	33	24	23	22	19	18	19	26	21	28
58	furosemide	Drugs	0.0168385	1	1	1	1	1	1	1	1	1	1
59	prednisone	Drugs	0.0167157	1	1	1	1	1	1	1	1	1	1
60	guaifenesin	Drugs	0.016298	1	1	1	1	1	1	1	1	1	1
61	hp_0001945-fever	Symptoms	0.0156438	20	34	36	42	23	27	35	33	33	35
62	RHEUMATOLOGICDISEASE_before_covid_indicator	Comorbidities	0.0154233	7	9	8	6	6	4	3	1	1	10
63	CARDIOMYOPATHIES_before_covid_indicator	Comorbidities	0.0151234	29	16	16	30	17	21	24	16	17	22
64	midazolam	Drugs	0.0148513	29	30	34	26	31	25	21	23	25	33
65	magnesium_sulfate	Drugs	0.0147568	1	7	1	1	4	4	5	4	2	4
66	PEPTICULCER_before_covid_indicator	Comorbidities	0.0143775	41	26	19	44	35	45	20	28	23	32
67	ceftriaxone	Drugs	0.0143638	18	12	9	13	11	1	7	12	12	12
68	metoprolol	Drugs	0.0142798	26	32	37	38	32	28	29	41	36	29
69	docusate	Drugs	0.0141835	41	46	34	46	45	35	43	40	34	47
70	DEMENTIA_before_covid_indicator	Comorbidities	0.0134713	26	30	26	20	36	19	24	29	32	31
71	sennosides_USP	Drugs	0.0129961	10	1	13	13	14	14	12	10	10	13
72	amlodipine	Drugs	0.0129285	46	49	45	46	41	47	46	45	44	45
73	insulin_glargine	Drugs	0.0118206	35	41	41	40	34	42	31	42	36	26
74	MILDLIVERDISEASE_before_covid_indicator	Comorbidities	0.0117426	49	45	47	48	47	46	46	45	46	47
75	hydromorphone	Drugs	0.0116745	48	44	40	46	43	33	39	36	43	43
76	lorazepam	Drugs	0.0114317	5	16	15	23	11	8	9	7	17	5
77	iopamidol	Drugs	0.0112683	1	1	1	1	1	1	1	1	1	1
78	casirivimab	Drugs	0.0105137	46	47	42	49	39	42	44	48	31	48
79	albuterol_ipratropium	Drugs	0.0105114	1	1	1	1	1	1	1	1	1	1
80	gabapentin	Drugs	0.0103548	44	42	43	43	46	40	44	44	48	49
81	cefazolin	Drugs	0.0103311	31	21	22	15	25	8	18	21	23	21
82	imdevimab	Drugs	0.0103251	46	48	38	36	36	37	37	49	40	44
83	hp_0012378-fatigue	Symptoms	0.0103169	1	1	1	1	1	1	1	1	1	1
84	bisacodyl	Drugs	0.0102735	9	18	4	11	7	15	11	10	15	3
85	dextromethorphan_guaifenesin	Drugs	0.0102544	16	11	10	8	2	1	1	13	8	1
86	cholecalciferol	Drugs	0.0101211	41	40	17	30	43	37	28	35	41	41
87	doxycycline	Drugs	0.00996814	-	-	-	-	-	-	-	-	-	-
88	epinephrine	Drugs	0.00978143	-	-	-	-	-	-	-	-	-	-
89	hp_0003077-hyperlipidemia	Symptoms	0.00969287	-	-	-	-	-	-	-	-	-	-
90	lisinopril	Drugs	0.0096244	-	-	-	-	-	-	-	-	-	-
91	hp_0100749-chest_pain	Symptoms	0.00941167	-	-	-	-	-	-	-	-	-	-
92	sennosides_USP_docusate	Drugs	0.00914553	-	-	-	-	-	-	-	-	-	-
93	prochlorperazine	Drugs	0.00901634	-	-	-	-	-	-	-	-	-	-
94	hp_0002315-headache	Symptoms	0.00900493	-	-	-	-	-	-	-	-	-	-
95	fluticasone	Drugs	0.00898347	-	-	-	-	-	-	-	-	-	-
96	levothyroxine	Drugs	0.00876526	-	-	-	-	-	-	-	-	-	-
97	PSYCHOSIS_before_covid_indicator	Comorbidities	0.00868903	-	-	-	-	-	-	-	-	-	-
98	morphine	Drugs	0.00856486	-	-	-	-	-	-	-	-	-	-
99	vancomycin	Drugs	0.0085078	-	-	-	-	-	-	-	-	-	-
100	hp_0012418-hypoxemia	Symptoms	0.00848132	-	-	-	-	-	-	-	-	-	-
101	apixaban	Drugs	0.00796593	-	-	-	-	-	-	-	-	-	-
102	calcium_carbonate	Drugs	0.00795087	-	-	-	-	-	-	-	-	-	-
103	metoclopramide	Drugs	0.00791024	-	-	-	-	-	-	-	-	-	-
104	hydralazine	Drugs	0.0078687	-	-	-	-	-	-	-	-	-	-
105	naloxone	Drugs	0.00786002	-	-	-	-	-	-	-	-	-	-
106	rocuronium	Drugs	0.00779474	-	-	-	-	-	-	-	-	-	-
107	SARS_CoV_2_COVID_19_vaccine_mRNA_spike_protein	Drugs	0.00771029	-	-	-	-	-	-	-	-	-	-
108	phenylephrine	Drugs	0.00764045	-	-	-	-	-	-	-	-	-	-
109	hydrocodone_acetaminophen	Drugs	0.00758247	-	-	-	-	-	-	-	-	-	-
110	amoxicillin_clavulanate	Drugs	0.00752221	-	-	-	-	-	-	-	-	-	-
111	ascorbic_acid	Drugs	0.00740991	-	-	-	-	-	-	-	-	-	-
112	METASTATICSOLIDTUMORCANCERS_before_covid_indicator	Comorbidities	0.00737887	-	-	-	-	-	-	-	-	-	-
113	folic_acid	Drugs	0.00729488	-	-	-	-	-	-	-	-	-	-
114	hp_0003326-myalgia	Symptoms	0.00693881	-	-	-	-	-	-	-	-	-	-
115	tramadol	Drugs	0.00678816	-	-	-	-	-	-	-	-	-	-
116	promethazine	Drugs	0.00666582	-	-	-	-	-	-	-	-	-	-
117	insulin_regular_human	Drugs	0.00638461	-	-	-	-	-	-	-	-	-	-
118	losartan	Drugs	0.0063449	-	-	-	-	-	-	-	-	-	-
119	hp_0001742-nasal_obstruction	Symptoms	0.00634307	-	-	-	-	-	-	-	-	-	-
120	menthol_benzocaine	Drugs	0.0063417	-	-	-	-	-	-	-	-	-	-
121	magnesium_oxide	Drugs	0.00626592	-	-	-	-	-	-	-	-	-	-
122	simethicone_aluminum_hydroxide_magnesium_hydroxide	Drugs	0.0062609	-	-	-	-	-	-	-	-	-	-
123	casirivimab_imdevimab	Drugs	0.0062221	-	-	-	-	-	-	-	-	-	-
124	bupivacaine	Drugs	0.00618238	-	-	-	-	-	-	-	-	-	-
125	hp_0001649-tachycardia	Symptoms	0.00617554	-	-	-	-	-	-	-	-	-	-
126	carvedilol	Drugs	0.00598244	-	-	-	-	-	-	-	-	-	-
127	codeine_guaifenesin	Drugs	0.00587653	-	-	-	-	-	-	-	-	-	-
128	amoxicillin	Drugs	0.00586649	-	-	-	-	-	-	-	-	-	-
129	labetalol	Drugs	0.00584092	-	-	-	-	-	-	-	-	-	-
130	hp_0003115-abnormal_ekg	Symptoms	0.00580668	-	-	-	-	-	-	-	-	-	-
131	hp_0001513-obesity	Symptoms	0.00578477	-	-	-	-	-	-	-	-	-	-
132	haloperidol	Drugs	0.00572862	-	-	-	-	-	-	-	-	-	-
133	simethicone	Drugs	0.00568754	-	-	-	-	-	-	-	-	-	-
134	hp_0002014-diarrhea	Symptoms	0.00567612	-	-	-	-	-	-	-	-	-	-
135	hydroxyzine	Drugs	0.00560445	-	-	-	-	-	-	-	-	-	-
136	trazodone	Drugs	0.00549398	-	-	-	-	-	-	-	-	-	-
137	influenza_B_virus_antigen_influenza_A_virus_H3N2_antigen_influenza_A_virus_H1N1_antigen	Drugs	0.00545107	-	-	-	-	-	-	-	-	-	-
138	glucagon	Drugs	0.00540131	-	-	-	-	-	-	-	-	-	-
139	ipratropium	Drugs	0.00535292	-	-	-	-	-	-	-	-	-	-
140	tamsulosin	Drugs	0.00524382	-	-	-	-	-	-	-	-	-	-
141	hp_0005978-type_ii_diabetes_mellitus	Symptoms	0.00502926	-	-	-	-	-	-	-	-	-	-
142	sodium_chloride_glucose	Drugs	0.0048914	-	-	-	-	-	-	-	-	-	-
143	MODERATESEVERELIVERDISEASE_before_covid_indicator	Comorbidities	0.00485123	-	-	-	-	-	-	-	-	-	-
144	HEMIPLEGIAORPARAPLEGIA_before_covid_indicator	Comorbidities	0.00478823	-	-	-	-	-	-	-	-	-	-
145	magnesium_hydroxide	Drugs	0.00474258	-	-	-	-	-	-	-	-	-	-
146	zinc_sulfate	Drugs	0.00473528	-	-	-	-	-	-	-	-	-	-
147	hp_0001919-acute_kidney_injury	Symptoms	0.00472889	-	-	-	-	-	-	-	-	-	-
148	sugammadex	Drugs	0.0046805	-	-	-	-	-	-	-	-	-	-
149	loperamide	Drugs	0.00467867	-	-	-	-	-	-	-	-	-	-
150	dexmedetomidine	Drugs	0.00458144	-	-	-	-	-	-	-	-	-	-
151	hp_0025406-asthenia	Symptoms	0.00450611	-	-	-	-	-	-	-	-	-	-
152	HIVINFECTION_before_covid_indicator	Comorbidities	0.00450018	-	-	-	-	-	-	-	-	-	-
153	metformin	Drugs	0.00444768	-	-	-	-	-	-	-	-	-	-
154	cefepime	Drugs	0.00443444	-	-	-	-	-	-	-	-	-	-
155	ferrous_sulfate	Drugs	0.00430845	-	-	-	-	-	-	-	-	-	-
156	hp_0002017-nausea_and_vomiting	Symptoms	0.00428836	-	-	-	-	-	-	-	-	-	-
157	hp_0002090-pneumonia	Symptoms	0.00428471	-	-	-	-	-	-	-	-	-	-
158	hydrochlorothiazide	Drugs	0.00414548	-	-	-	-	-	-	-	-	-	-
159	sertraline	Drugs	0.00408203	-	-	-	-	-	-	-	-	-	-
160	insulin_aspart_human	Drugs	0.0039921	-	-	-	-	-	-	-	-	-	-
161	quetiapine	Drugs	0.00397247	-	-	-	-	-	-	-	-	-	-
162	succinylcholine	Drugs	0.0039679	-	-	-	-	-	-	-	-	-	-
163	calcium_gluconate	Drugs	0.00392818	-	-	-	-	-	-	-	-	-	-
164	hp_0000821-hypothyroidism	Symptoms	0.00392773	-	-	-	-	-	-	-	-	-	-
165	cyclobenzaprine	Drugs	0.0039008	-	-	-	-	-	-	-	-	-	-
166	hp_0002870-obstructive_sleep_apnea	Symptoms	0.00388664	-	-	-	-	-	-	-	-	-	-
167	clopidogrel	Drugs	0.00388664	-	-	-	-	-	-	-	-	-	-
168	thiamine	Drugs	0.00384282	-	-	-	-	-	-	-	-	-	-
169	omeprazole	Drugs	0.0038273	-	-	-	-	-	-	-	-	-	-
170	metronidazole	Drugs	0.00381132	-	-	-	-	-	-	-	-	-	-
171	levofloxacin	Drugs	0.00376567	-	-	-	-	-	-	-	-	-	-
172	oxycodone_acetaminophen	Drugs	0.00375335	-	-	-	-	-	-	-	-	-	-
173	epinephrine_lidocaine	Drugs	0.00373828	-	-	-	-	-	-	-	-	-	-
174	sodium_bicarbonate	Drugs	0.00367985	-	-	-	-	-	-	-	-	-	-
175	Severity_Type_severe_ecmo_imv_in_hosp_around_covid_index	COVID-19 Treatment	0.00366981	-	-	-	-	-	-	-	-	-	-
176	IMV_during_covid_hospitalization_indicator	COVID-19 Treatment	0.00365657	-	-	-	-	-	-	-	-	-	-
177	tazobactam_piperacillin	Drugs	0.00364972	-	-	-	-	-	-	-	-	-	-
178	hp_0002900-hypokalemia	Symptoms	0.0036415	-	-	-	-	-	-	-	-	-	-
179	hydrocortisone	Drugs	0.00361594	-	-	-	-	-	-	-	-	-	-
180	albumin_human_USP	Drugs	0.00349268	-	-	-	-	-	-	-	-	-	-
181	hp_0002321-vertigo	Symptoms	0.00345845	-	-	-	-	-	-	-	-	-	-
182	hp_0002018-nausea	Symptoms	0.00344064	-	-	-	-	-	-	-	-	-	-
183	cephalexin	Drugs	0.0033676	-	-	-	-	-	-	-	-	-	-
184	vitamin_B12	Drugs	0.00335984	-	-	-	-	-	-	-	-	-	-
185	montelukast	Drugs	0.00332332	-	-	-	-	-	-	-	-	-	-
186	hp_0001944-dehydration	Symptoms	0.00330187	-	-	-	-	-	-	-	-	-	-
187	nystatin	Drugs	0.0032973	-	-	-	-	-	-	-	-	-	-
188	hp_0002027-abdominal_pain	Symptoms	0.00324754	-	-	-	-	-	-	-	-	-	-
189	chlorhexidine	Drugs	0.00324709	-	-	-	-	-	-	-	-	-	-
190	hp_0001635-congestive_heart_failure	Symptoms	0.00323887	-	-	-	-	-	-	-	-	-	-
191	alprazolam	Drugs	0.00323796	-	-	-	-	-	-	-	-	-	-
192	escitalopram	Drugs	0.00322472	-	-	-	-	-	-	-	-	-	-
193	glycopyrronium	Drugs	0.00317268	-	-	-	-	-	-	-	-	-	-
194	nitroglycerin	Drugs	0.0031494	-	-	-	-	-	-	-	-	-	-
195	bamlanivimab	Drugs	0.00314118	-	-	-	-	-	-	-	-	-	-
196	fluconazole	Drugs	0.00313114	-	-	-	-	-	-	-	-	-	-
197	trimethoprim_sulfamethoxazole	Drugs	0.00311698	-	-	-	-	-	-	-	-	-	-
198	hp_0005110-atrial_fibrillation	Symptoms	0.00300788	-	-	-	-	-	-	-	-	-	-
199	ephedrine	Drugs	0.00300286	-	-	-	-	-	-	-	-	-	-
200	cetirizine	Drugs	0.00297045	-	-	-	-	-	-	-	-	-	-
201	hp_0001903-anemia	Symptoms	0.00295264	-	-	-	-	-	-	-	-	-	-
202	rosuvastatin	Drugs	0.00290882	-	-	-	-	-	-	-	-	-	-
203	insulin_isophane	Drugs	0.00287276	-	-	-	-	-	-	-	-	-	-
204	duloxetine	Drugs	0.00278054	-	-	-	-	-	-	-	-	-	-
205	budesonide_formoterol	Drugs	0.00272987	-	-	-	-	-	-	-	-	-	-
206	meperidine	Drugs	0.00272257	-	-	-	-	-	-	-	-	-	-
207	nicotine	Drugs	0.0027212	-	-	-	-	-	-	-	-	-	-
208	ketamine	Drugs	0.0027107	-	-	-	-	-	-	-	-	-	-
209	cefdinir	Drugs	0.00268924	-	-	-	-	-	-	-	-	-	-
210	norepinephrine	Drugs	0.00268742	-	-	-	-	-	-	-	-	-	-
211	allopurinol	Drugs	0.00268422	-	-	-	-	-	-	-	-	-	-
212	hydroxychloroquine	Drugs	0.00267692	-	-	-	-	-	-	-	-	-	-
213	budesonide	Drugs	0.00263994	-	-	-	-	-	-	-	-	-	-
214	lactulose	Drugs	0.00263446	-	-	-	-	-	-	-	-	-	-
215	perflutren	Drugs	0.00262625	-	-	-	-	-	-	-	-	-	-
216	oxytocin	Drugs	0.00262031	-	-	-	-	-	-	-	-	-	-
217	rivaroxaban	Drugs	0.00261986	-	-	-	-	-	-	-	-	-	-
218	hp_0100806-sepsis	Symptoms	0.00261986	-	-	-	-	-	-	-	-	-	-
219	olanzapine	Drugs	0.00261986	-	-	-	-	-	-	-	-	-	-
220	hp_0001640-cardiomegaly	Symptoms	0.00236285	-	-	-	-	-	-	-	-	-	-
221	hp_0006510-chronic_pulmonary_obstruction	Symptoms	0.00233272	-	-	-	-	-	-	-	-	-	-
222	hp_0002019-constipation	Symptoms	0.00226881	-	-	-	-	-	-	-	-	-	-
223	hp_0012532-chronic_pain	Symptoms	0.00225283	-	-	-	-	-	-	-	-	-	-
224	hp_0100750-atelectasis	Symptoms	0.00209123	-	-	-	-	-	-	-	-	-	-
225	hp_0000716-depressivity	Symptoms	0.00203508	-	-	-	-	-	-	-	-	-	-
226	hp_0011675-arrhythmia	Symptoms	0.0020328	-	-	-	-	-	-	-	-	-	-
227	TUBERCULOSIS_before_covid_indicator	Comorbidities	0.00202367	-	-	-	-	-	-	-	-	-	-
228	hp_0003419-low_back_pain	Symptoms	0.00189402	-	-	-	-	-	-	-	-	-	-
229	hp_0002202-pleural_effusion	Symptoms	0.00188215	-	-	-	-	-	-	-	-	-	-
230	hp_0001941-acidosis	Symptoms	0.00185704	-	-	-	-	-	-	-	-	-	-
231	hp_0007185-loss_of_consciousness	Symptoms	0.00180637	-	-	-	-	-	-	-	-	-	-
232	hp_0012531-pain	Symptoms	0.00179405	-	-	-	-	-	-	-	-	-	-
233	hp_0003074-hyperglycemia	Symptoms	0.00179359	-	-	-	-	-	-	-	-	-	-
234	hp_0012622-chronic_kidney_disease	Symptoms	0.00177579	-	-	-	-	-	-	-	-	-	-
235	hp_0001662-bradycardia	Symptoms	0.00175798	-	-	-	-	-	-	-	-	-	-
236	hp_0004757-paroxysmal_atrial_fibrillation	Symptoms	0.0017557	-	-	-	-	-	-	-	-	-	-
237	hp_0001873-thrombocytopenia	Symptoms	0.00174155	-	-	-	-	-	-	-	-	-	-
238	THALASSEMIA_before_covid_indicator	Comorbidities	0.00173927	-	-	-	-	-	-	-	-	-	-
239	hp_0025144-shivering	Symptoms	0.00173881	-	-	-	-	-	-	-	-	-	-
240	hp_0001974-leukocytosis	Symptoms	0.00172557	-	-	-	-	-	-	-	-	-	-
241	hp_0002088-abnormal_lung_morphology	Symptoms	0.00171233	-	-	-	-	-	-	-	-	-	-
242	hp_0002615-hypotension	Symptoms	0.00166714	-	-	-	-	-	-	-	-	-	-
243	hp_0001962-palpitations	Symptoms	0.00166029	-	-	-	-	-	-	-	-	-	-
244	hp_0002013-vomiting	Symptoms	0.00157401	-	-	-	-	-	-	-	-	-	-
245	hp_0012625-stage_3_chronic_kidney_disease	Symptoms	0.0015311	-	-	-	-	-	-	-	-	-	-
246	hp_0002878-respiratory_failure	Symptoms	0.00152745	-	-	-	-	-	-	-	-	-	-
247	SICKLECELLDISEASE_before_covid_indicator	Comorbidities	0.00150326	-	-	-	-	-	-	-	-	-	-
248	hp_0003418-back_pain	Symptoms	0.00148454	-	-	-	-	-	-	-	-	-	-
249	hp_0100785-insomnia	Symptoms	0.00142382	-	-	-	-	-	-	-	-	-	-
250	hp_0002153-hyperkalemia	Symptoms	0.0013695	-	-	-	-	-	-	-	-	-	-
251	hp_0001298-encephalopathy	Symptoms	0.00131061	-	-	-	-	-	-	-	-	-	-
252	hp_0001250-seizure	Symptoms	0.00130103	-	-	-	-	-	-	-	-	-	-
253	hp_0002094-dyspnea	Symptoms	0.00129737	-	-	-	-	-	-	-	-	-	-
254	hp_0002015-dysphagia	Symptoms	0.00129692	-	-	-	-	-	-	-	-	-	-
255	hp_0002204-pulmonary_embolism	Symptoms	0.00128642	-	-	-	-	-	-	-	-	-	-
256	hp_0001891-iron_deficiency_anemia	Symptoms	0.0012394	-	-	-	-	-	-	-	-	-	-
257	hp_0410019-epigastric_pain	Symptoms	0.00122159	-	-	-	-	-	-	-	-	-	-
258	hp_0002758-osteoarthritis	Symptoms	0.00121977	-	-	-	-	-	-	-	-	-	-
259	hp_0008711-benign_prostatic_hyperplasia	Symptoms	0.00117777	-	-	-	-	-	-	-	-	-	-
260	hp_0002242-abnormal_intestine_morphology	Symptoms	0.0011691	-	-	-	-	-	-	-	-	-	-
261	hp_0002721-immunodeficiency	Symptoms	0.00115768	-	-	-	-	-	-	-	-	-	-
262	hp_0100512-low_levels_of_vitamin_d	Symptoms	0.00113258	-	-	-	-	-	-	-	-	-	-
263	hp_0001397-hepatic_steatosis	Symptoms	0.00111158	-	-	-	-	-	-	-	-	-	-
264	hp_0000255-acute_sinusitis	Symptoms	0.0011029	-	-	-	-	-	-	-	-	-	-
265	hp_0002917-hypomagnesemia	Symptoms	0.00104995	-	-	-	-	-	-	-	-	-	-
266	hp_0012388-acute_bronchitis	Symptoms	0.00101526	-	-	-	-	-	-	-	-	-	-
267	hp_0011712-right_bundle_branch_block	Symptoms	0.00100841	-	-	-	-	-	-	-	-	-	-
268	hp_0030833-neck_pain	Symptoms	0.00100567	-	-	-	-	-	-	-	-	-	-
269	gender_unknown	Demographics	0.000507628	-	-	-	-	-	-	-	-	-	-
270	DOWNSYNDROME_before_covid_indicator	Comorbidities	0.000216838	-	-	-	-	-	-	-	-	-	-
271	ECMO_during_covid_hospitalization_indicator	COVID-19 Treatment	0.000157493	-	-	-	-	-	-	-	-	-	-
	Total number of selected features (Number of features with rank = 1)			38	38	39	38	40	40	40	38	39	36
Supplementary Table S4: Feature Selection - Prevalence and Boruta
Prevalence: Prevalence of features in the all-patient cohort. Features prevalent in less than 1% of the patients were excluded (gray background in cells).
Boruta Rank: Ranks computed by Boruta method for the selected features in each of the ten iterations.
In every iteration, features with rank one were selected for training and testing the prediction models. The features are sorted in the descending order of their prevelance in the dataset.
