# Supplementary material for: Predictive models of long COVID
Source: eBioMedicine. 2023 Sep 4;96:104777. doi: 10.1016/j.ebiom.2023.104777 (PMC10494314; doi:10.1016/j.ebiom.2023.104777)
Supplement: Supplementary Table S5 [file mmc6.xlsx]

## Sheet: Hyperparameter Search
Model	Parameter	Hyperparameter Search Values	Selected Values
			Iteration 1	Iteration 2	Iteration 3	Iteration 4	Iteration 5	Iteration 6	Iteration 7	Iteration 8	Iteration 9	Iteration 10
Logistic Regression	Regularization parameter	0.01, 0.03, 0.1, 0.3, 1, 3	3	3	3	1	1	0.3	3	0.1	0.1	3
Random Forest	Number of estimators	10, 50, 100, 500, 1000	500	1000	50	50	1000	500	1000	500	500	500
	Maximum tree depth	None, 3, 5, 7, 9	9	9	9	9	9	9	9	9	9	9
Supplementary Table S5: Hyperparameters for Classification Models
The configurable parameters in each classification model and the list of the values considered for hyperparameter tuning using cross validation. It also reports the values selected in each iteration for the all patient cohort.
