# Supplementary material for: Predictive models of long COVID
Source: eBioMedicine. 2023 Sep 4;96:104777. doi: 10.1016/j.ebiom.2023.104777 (PMC10494314; doi:10.1016/j.ebiom.2023.104777)
Supplement: Supplementary Table S6 [file mmc7.xlsx]

## Sheet: AUROC
AUROC	Prediction Models
Iteration	LR - All	RF - All	LR - In	RF - In	LR - Out	RF - Out
1	0.766005	0.774769	0.740031	0.757218	0.742489	0.750742
2	0.76187	0.771146	0.742663	0.764554	0.741929	0.746373
3	0.757295	0.76553	0.73674	0.753022	0.7492	0.756132
4	0.762632	0.769814	0.7483	0.759463	0.745382	0.751897
5	0.760856	0.766866	0.726687	0.741006	0.744508	0.750409
6	0.762781	0.770318	0.731763	0.748993	0.738377	0.747192
7	0.75608	0.762949	0.72425	0.745852	0.74162	0.750852
8	0.761178	0.770778	0.746503	0.756652	0.74516	0.754309
9	0.770448	0.776025	0.742552	0.752148	0.748216	0.754105
10	0.772328	0.77807	0.743755	0.745325	0.753459	0.759595
Median(IQR)	0.76(0.0)	0.77(0.01)	0.74(0.01)	0.75(0.01)	0.74(0.01)	0.75(0.0)
Supplementray Table S6: AUROC Scores for Long COVID prediction
AUROC scores of ten iterations of logistic regression (LR) and random forest models (RF) in all patient (All), inpatient (In), and outpatient (Out) cohorts with all features.

## Sheet: AUPRC
AUPRC	Prediction Models
Iteration	LR - All	RF - All	LR - In	RF - In	LR - Out	RF - Out
1	0.0313152	0.0361661	0.0638713	0.0828078	0.0207239	0.0223008
2	0.0323405	0.039597	0.07488	0.0989454	0.0217817	0.0220936
3	0.0307396	0.0353551	0.0618567	0.0734219	0.0224173	0.0250026
4	0.0324359	0.0367464	0.0766036	0.089	0.0219604	0.0236913
5	0.0297488	0.0367122	0.0722406	0.0781342	0.022103	0.0229284
6	0.0310466	0.036302	0.0680917	0.0716274	0.0211895	0.0225115
7	0.0316393	0.0360945	0.0685705	0.0843579	0.020826	0.0217687
8	0.0324755	0.0404043	0.0761663	0.0930439	0.0225851	0.0224548
9	0.0316321	0.0369712	0.0698137	0.0854764	0.0213819	0.0221175
10	0.0316161	0.0384851	0.0724923	0.0759273	0.0238137	0.025262
Median(IQR)	0.03(0.0)	0.04(0.0)	0.07(0.01)	0.08(0.01)	0.02(0.0)	0.02(0.0)
Supplementary Table S6: AUPRC Scores for Long COVID prediction
AUPRC scores of ten iterations of logistic regression (LR) and random forest models (RF) in all patient (All), inpatient (In), and outpatient (Out) cohorts with all features.

## Sheet: Ablation Study - AUROC
AUROC	Prediction Models
Patient Datasets	LR - All	RF - All	LR - In	RF - In	LR - Out	RF - Out
C + Dr + S + Dm/MT	0.76(0.0)	0.77(0.0)	0.74(0.02)	0.75(0.01)	0.75(0.0)	0.75(0.0)
C + S + Dm/MT	0.75(0.0)	0.76(0.0)	0.73(0.01)	0.74(0.01)	0.73(0.01)	0.74(0.01)
C + Dr + Dm/MT	0.76(0.0)	0.76(0.0)	0.73(0.01)	0.75(0.01)	0.74(0.0)	0.75(0.01)
Dr + S + Dm/MT	0.74(0.01)	0.75(0.01)	0.73(0.01)	0.75(0.01)	0.72(0.01)	0.73(0.0)
C + Dm/MT	0.74(0.01)	0.75(0.01)	0.72(0.02)	0.73(0.02)	0.73(0.0)	0.73(0.0)
Dr + Dm/MT	0.74(0.0)	0.75(0.0)	0.72(0.01)	0.74(0.01)	0.72(0.0)	0.73(0.01)
C + Dr	0.74(0.01)	0.74(0.01)	0.71(0.02)	0.72(0.02)	0.72(0.0)	0.72(0.0)
C + Dr + S	0.74(0.0)	0.74(0.0)	0.72(0.01)	0.73(0.01)	0.73(0.0)	0.73(0.01)
S + Dm/MT	0.73(0.0)	0.74(0.0)	0.71(0.02)	0.73(0.01)	0.7(0.0)	0.71(0.0)
Dm/MT	0.72(0.0)	0.73(0.01)	0.7(0.01)	0.72(0.01)	0.7(0.01)	0.7(0.01)
C + S	0.71(0.01)	0.72(0.0)	0.68(0.01)	0.67(0.01)	0.7(0.01)	0.7(0.0)
C	0.7(0.01)	0.7(0.01)	0.64(0.02)	0.63(0.01)	0.7(0.0)	0.7(0.0)
Dr + S	0.64(0.01)	0.64(0.01)	0.68(0.01)	0.69(0.01)	0.61(0.0)	0.61(0.01)
Dr	0.63(0.0)	0.64(0.0)	0.68(0.01)	0.68(0.01)	0.6(0.0)	0.61(0.01)
S	0.54(0.0)	0.54(0.0)	0.57(0.01)	0.57(0.01)	0.53(0.0)	0.53(0.0)
Supplementary Table S6: AUROC Scores in Ablation Study
Ablation study using different combinations of one or more feature categories - comorbidities (C), drugs (Dr), symptoms (S), demographics (Dm), and measures of COVID-19 treatment (MT). The table contains the median AUROC scores (inter quartile range) over ten iterations of the logistic regression (LR) and random forest (RF) models, for three patient cohorts - all patients (All), inpatients (In) a…

## Sheet: Ablation Study - AUPRC
AUPRC	Prediction Models
Patient Datasets	LR - All	RF - All	LR - In	RF - In	LR - Out	RF - Out
Dr + S + Dm/MT	0.03(0.0)	0.04(0.0)	0.07(0.01)	0.08(0.01)	0.02(0.0)	0.02(0.0)
Dr + Dm/MT	0.03(0.0)	0.04(0.0)	0.07(0.01)	0.09(0.01)	0.02(0.0)	0.02(0.0)
C + Dr + S + Dm/MT	0.03(0.0)	0.04(0.0)	0.07(0.01)	0.08(0.01)	0.02(0.0)	0.02(0.0)
C + Dr + Dm/MT	0.03(0.0)	0.03(0.0)	0.07(0.0)	0.09(0.01)	0.02(0.0)	0.02(0.0)
C + Dr	0.03(0.0)	0.03(0.0)	0.06(0.0)	0.07(0.01)	0.02(0.0)	0.02(0.0)
C + Dr + S	0.03(0.0)	0.03(0.0)	0.07(0.01)	0.07(0.01)	0.02(0.0)	0.02(0.0)
S + Dm/MT	0.02(0.0)	0.03(0.0)	0.06(0.01)	0.07(0.01)	0.01(0.0)	0.02(0.0)
C + S + Dm/MT	0.03(0.0)	0.03(0.0)	0.06(0.0)	0.07(0.01)	0.02(0.0)	0.02(0.0)
Dm/MT	0.02(0.0)	0.03(0.0)	0.05(0.0)	0.07(0.0)	0.01(0.0)	0.02(0.06)
C + Dm/MT	0.02(0.0)	0.03(0.0)	0.06(0.01)	0.07(0.01)	0.02(0.0)	0.02(0.0)
Dr	0.03(0.0)	0.03(0.0)	0.06(0.01)	0.05(0.0)	0.02(0.0)	0.02(0.0)
Dr + S	0.03(0.0)	0.03(0.0)	0.06(0.01)	0.05(0.0)	0.02(0.0)	0.02(0.0)
C + S	0.02(0.0)	0.02(0.0)	0.05(0.0)	0.05(0.0)	0.02(0.0)	0.02(0.0)
C	0.02(0.0)	0.02(0.0)	0.04(0.0)	0.03(0.0)	0.02(0.0)	0.02(0.0)
S	0.02(0.0)	0.02(0.0)	0.04(0.0)	0.04(0.0)	0.02(0.0)	0.04(0.0)
Supplementary Table S6: AUPRC Scores in Ablation Study
Ablation study using different combinations of one or more feature categories - comorbidities (C), drugs (Dr), symptoms (S), demographics (Dm), and measures of COVID-19 treatment (MT). The table contains the median AUPRC scores (inter quartile range) over ten iterations of the logistic regression (LR) and random forest (RF) models, for three patient cohorts - all patients (All), inpatients (In) a…

## Sheet: Cross-site Analysis - AUROC
AUROC	Prediction Models
	LR - All	RF - All	LR - In	RF - In	LR - Out	RF - Out
Data Partner 1	0.75(0.0)	0.75(0.0)	0.6(0.05)	0.63(0.02)	0.74(0.0)	0.74(0.0)
Data Partner 2	0.74(0.01)	0.74(0.0)	0.63(0.04)	0.66(0.03)	0.73(0.01)	0.73(0.0)
Supplementary Table S6: AUROC Scores in Cross-site Analysis
Cross-site analysis with prediction models trained on data from only one data partner (data partner 1 and data partner 2) and tested against the data from all other data partners.The table contains the median AUROC scores (inter quartile range) over ten iterations of the logistic Regression (LR) and random forest (RF) models, for three patient cohorts - all patients (All), inpatients (In) and out…

## Sheet: Cross-site Analysis - AUPRC
AUPRC	Prediction Models
	LR - All	RF - All	LR - In	RF - In	LR - Out	RF - Out
Data Partner 1	0.03(0.0)	0.03(0.0)	0.04(0.01)	0.04(0.01)	0.02(0.0)	0.02(0.0)
Data Partner 2	0.03(0.0)	0.02(0.0)	0.04(0.01)	0.04(0.0)	0.02(0.0)	0.02(0.0)
Supplementary Table S6: AUPRC Scores in Cross-site Analysis
Cross-site analysis with prediction models trained on data from only one data partner (data partner 1 and data partner 2) and tested against the data from all other data partners.The table contains the median AUPRC scores (inter quartile range) over ten iterations of the logistic Regression (LR) and random forest (RF) models, for three patient cohorts - all patients (All), inpatients (In) and out…
