# Supplementary material for: Predictive models of long COVID
Source: eBioMedicine. 2023 Sep 4;96:104777. doi: 10.1016/j.ebiom.2023.104777 (PMC10494314; doi:10.1016/j.ebiom.2023.104777)
Supplement: Supplementary Table S7 [file mmc8.xlsx]

## Sheet: LR-All Patients
Feature Name	Feature Type	Feature Prevalence	Iteration 1	Iteration 2	Iteration 3	Iteration 4	Iteration 5	Iteration 6	Iteration 7	Iteration 8	Iteration 9	Iteration 10
Age	Demographics	1	0.274893	0.272779	0.301515	0.271395	0.281359	0.291542	0.302115	0.2933	0.283469	0.301462
Severity Type: Mild no ED or hospitalization	COVID-19 Treatment	0.857925	0.0128333	0	0.0100623	0.0200397	0.00688069	0.0101677	0.00147077	0.0183173	0.00186109	0.0105546
Gender: Female	Demographics	0.557703	0.452491	0.556087	0.743211	0.169186	0.141272	0.153464	0.527249	0.136446	0.143598	0.389357
Length of hospitalization	COVID-19 Treatment	0.538692	0.0400489	0.00974059	0.00536821	0.0524722	0.0285674	0	0.0124384	0	0	0.01643
Gender: Male	Demographics	0.441789	0.318623	0.413059	0.574628	0.0249469	0	0	0.342776	0	0	0.246641
Obesity	Comorbidities	0.326989	0.15643	0.149232	0.15445	0.180158	0.165103	0.160226	0.19137	0.173926	0.179495	0.167237
Systemic Corticosteriods	COVID-19 Treatment	0.285796	0.230057	0.212834	0.223382	0.234296	0.216904	0.236171	0.2156	0.214452	0.234739	0.210802
Hypertension	Comorbidities	0.211372	0.062236	0.0834987	0.0714133	0.068336	0.0699544	0.069487	0.0852016	0.0509174	0.0799631	0.060424
Chronic Lung Disease	Comorbidities	0.122257	0.168509	0.11976	0.161392	0.18381	0.162693	0.127599	0.176628	0.163024	0.174958	0.158445
Depression	Comorbidities	0.116254	0.182386	0.157882	0.120686	0.146492	0.168023	0.165988	0.151099	0.14434	0.141147	0.127184
Diabetes Uncomplicated	Comorbidities	0.104642	0.0102735	0.0104306	0.00038994	0.00511661	0.000501167	0.0121194	0.00238709	0	0	0.00264477
Acetaminophen	Drugs	0.103201	0.0703385	0.0565614	0.087366	0.0755761	0.0806499	0.0558106	0.0561075	0.0385626	0.0738784	0.0752595
Sodium Chloride	Drugs	0.0996385	0.0616695	0.0601426	0.0614286	0.0472134	0.0602451	0.0341134	0.0729634	0.0359485	0.0508368	0.0675672
Ondansetron	Drugs	0.0701938	0.0324531	null	null	null	0.022722	null	0.0392073	null	0.0268193	null
Kidney Disease	Comorbidities	0.0657128	0.0116076	0.00627999	0.013141	0.0060752	0.0137328	0.008052	0.00140302	0.00153324	0.00818119	0.00159697
Diabetes Complicated	Comorbidities	0.0647276	0.0103506	0.00031335	0.00866757	0.00717087	0.00272063	0.00451838	0.00362955	0	0	0.00538562
Severity Type: Moderate hospitalization	COVID-19 Treatment	0.0644944	0.0047856	0.00839274	0.00651166	0.0120078	0.0144611	0.00506566	0.0108915	0	0	0.0174196
Malignant Cancer	Comorbidities	0.0556236	null	null	null	null	null	null	0.00103469	null	null	null
Dexamethasone	Drugs	0.0495558	0.0528368	0.0266121	0.0339492	0.0396216	0.0200335	0.0086851	0.0262696	0.00467843	0.0373167	0.0178186
Coronary Artery Disease	Comorbidities	0.0490446	0.000106392	0.00225072	0.00689987	0.0194869	0.0177957	0.0102641	0.00664178	0.00872162	0.00542063	null
Albuterol	Drugs	0.0457719	0.0421361	0.042923	0.058153	0.0358554	0.0626658	0.0199948	0.0352919	0.0345574	0.0559408	0.0360612
Enoxaparin	Drugs	0.0432502	0.0273677	0.0366821	0.0190036	0.0134984	0.0197519	0.0103025	0.0230458	0.00443315	0.00843635	0.0104564
Heart Failure	Comorbidities	0.0353103	0.0203098	0.00330828	0.000963694	0.0164978	0.00635253	0	0.012866	null	0.00818164	0.00914302
Benzonatate	Drugs	0.0337933	0.0759874	0.0315813	0.0566892	0.083748	0.0545887	0.035755	0.0403544	0.0352788	0.0483763	0.0300602
COVID Regimen Corticosteroids	COVID-19 Treatment	0.0312908	0.00285664	0.0177887	0.0319092	0.00341142	0.0276798	0.0290718	0.0399295	0.0301673	0.034111	0.00232591
Cough (HP:0012735)	Symptoms	0.0271047	0.0470928	0.0496679	0.0579193	0.0427852	0.0493766	0.0459263	0.0383231	0.0403148	0.0421865	0.0603986
Potassium chloride	Drugs	0.0262241	0.00993241	0.000847574	0	0.0012638	0.00269399	0	0.00551998	0.00384449	0.00484623	0.0012003
Remdesivir	Drugs	0.0258324	0.0198284	0.0179428	0.0217214	0.017746	0.019655	0.0128736	0.025957	0.015584	0.0176727	0.0218663
Glucose	Drugs	0.0245227	null	null	null	0.0111793	null	null	null	0.00201796	0	0.000970779
Polyethylene Glycol 3350	Drugs	0.0241644	0.00549325	0.000787918	0.00461081	5.39007e-05	0.012128	0.000454955	0.00136579	0	0.0046075	0.00114798
Pantoprazole	Drugs	0.0222535	null	0.017693	0.0121786	0.00813122	0.0136013	0.0063435	null	0.0127561	null	null
Azithromycin	Drugs	0.0204859	0.00603293	0.0055127	0.00735876	null	0.00888097	0.00934457	0.0115274	0.00502743	0.00909544	null
Heparin	Drugs	0.019577	null	null	0.00436829	null	0.000858249	0.00144785	0.0048174	null	null	null
Remdisivir during COVID-19 hospitalization	COVID-19 Treatment	0.0194579	0.0266854	0.0347069	0.0253211	0.0256006	0.0310828	0.0418103	0.0296184	0.0425611	0.0397884	0.0323652
Melatonin	Drugs	0.0192241	0.0313307	0.0200213	0.0404142	0.026006	0.0239846	0.0260122	0.0211304	0.0280449	0.0321825	0.0202553
Iohexol	Drugs	0.0187471	null	null	null	null	0.0250743	null	null	null	null	null
Furosemide	Drugs	0.0168385	0.0180981	0.0244961	0.0270621	0.0168233	0.0232351	0.0178257	0.0304698	0.0248056	0.0250934	0.0136377
Prednisone	Drugs	0.0167157	0.035626	0.0304159	0.02511	0.0450372	0.0527647	0.0296482	0.0164609	0.0345524	0.0232609	0.04418
Guaifenesin	Drugs	0.016298	0.00375095	0.00739968	0.0110773	0.0193634	0.00811078	0.00437195	0.001995	0	0.00836222	0.00816829
Rheumatologic Disease	Comorbidities	0.0154233	null	null	null	null	null	null	null	0.0121743	0.0148035	null
Magnesium Sulfate	Drugs	0.0147568	0.00367529	null	0.000266036	0.00563371	null	null	null	null	null	null
Ceftriaxone	Drugs	0.0143638	null	null	null	null	null	0.000849253	null	null	null	null
Sennosides USP	Drugs	0.0129961	null	0.00597925	null	null	null	null	null	null	null	null
Iopamidol	Drugs	0.0112683	0.029258	0.0209113	0.0256344	0.0689199	0.0180197	0.00872328	0.0347441	0.0169825	0.0442068	0.0599384
Albuterol Ipratropium	Drugs	0.0105114	0.000574277	0.00176411	0.00356888	0.00287403	0.00258333	0.00276575	0.0120338	0	0	0.00644471
Fatigue (HP:0012378)	Symptoms	0.0103169	0.0237148	0.0113416	0.0574466	0.0282665	0.0183379	0.00951958	0.0297389	0.0241066	0.0354376	0.0332272
Dextromethorphan Guaifenesin	Drugs	0.0102544	null	null	null	null	null	0.00556201	0.00448229	null	null	0.00849843
Supplementary Table S7: Feature importance - Logistic Regression for All Patients
All features along with their category and prevalence in the all patients cohort. It also contains the importance of each feature computed using SHAP algorithm for the Logistic Regression model in all ten iterations. Null values indicate that the corresponding feature was not selected by Boruta algorithm for that specific iteration. The features are sorted in the decreasing order of prevalence.

## Sheet: LR-Inpatients
Feature Name	Feature Type	Feature Prevalence	Iteration 1	Iteration 2	Iteration 3	Iteration 4	Iteration 5	Iteration 6	Iteration 7	Iteration 8	Iteration 9	Iteration 10
Length of hospitalization	COVID-19 Treatment	1	0	0	0.142346	0.0055954	0.0181648	0	0.0508966	0.106884	0.0644271	0.0187434
Age	Demographics	1	0.099683	0.115615	0.0692418	0.112416	0.176124	0.130172	0.109837	0.102965	0.129798	0.0813346
Severity Type: Moderate hospitalization	COVID-19 Treatment	0.946162	0.12482	0.0986496	0.0904031	0.108	0.166495	0.0996504	0.0412607	0.093829	0.0985881	0.141409
Obesity	Comorbidities	0.504464	0.125901	0.186648	0.157168	0.152829	0.161883	0.118431	0.181711	0.177368	0.212395	0.160752
Systemic Corticosteriods	COVID-19 Treatment	0.463257	0.179012	0.182891	0.180587	0.18938	0.17366	0.167985	0.232176	0.204008	0.216194	0.183278
Hypertension	Comorbidities	0.462172	0.067583	0	0.0292926	0.0106383	0.00369661	0	0.00998057	0.0275611	0.000322237	0.0373651
COVID Regimen Corticosteroids	COVID-19 Treatment	0.459051	0.195134	0.210093	0.23315	0.188835	0.260945	0.304005	0.289206	0.196857	0.26528	0.202922
Sodium Chloride	Drugs	0.455756	null	0.0254428	null	null	null	null	0.0652926	null	null	null
Dexamethasone	Drugs	0.326589	0.00185438	0.00621714	0	0	0.0725744	0.0272633	0.108923	0.0159582	0.0758877	0.0754092
Remdisivir during COVID-19 hospitalization	COVID-19 Treatment	0.285456	0.224123	0.189666	0.282938	0.248213	0.262404	0.260102	0.278454	0.309059	0.292351	0.316449
Kidney Disease	Comorbidities	0.262847	0	null	null	null	null	null	null	0.0310857	null	null
Remdesivir	Drugs	0.246968	0.153758	0.0923394	0.214404	0.19387	0.223121	0.19427	0.200268	0.240844	0.27371	0.226287
Chronic Lung Disease	Comorbidities	0.245421	0.11069	0.108694	0.114592	0.112273	0.11457	0.117617	0.136808	0.129913	0.123319	0.135362
Albuterol	Drugs	0.230728	0	0.00036991	0	0.0287036	null	0	0.0218381	0.00753657	0.000806499	0.0203385
Potassium chloride	Drugs	0.209103	null	null	null	null	null	null	0.0242753	null	null	null
Polyethylene Glycol 3350	Drugs	0.195769	0.0154974	0	0.0134407	0.0162001	0.00320214	0	0.0235361	null	0.041615	0.0141744
Depression	Comorbidities	0.190779	0.125365	0.115633	0.130234	0.141883	0.0889794	0.134853	0.108702	0.145892	0.113758	0.106706
Benzonatate	Drugs	0.174753	0.016473	0.0396762	0.0648432	0.0301967	null	0.0369987	0.00498812	0.0573909	0.0570376	0.0307587
Melatonin	Drugs	0.170501	0.125756	0.143094	0.0641649	0.0967678	0.111704	0.0793156	0.119635	0.0890232	0.108028	0.11679
Furosemide	Drugs	0.137002	0	0.000167649	0	0.0137407	0.00482213	0.00110186	0.00286973	0.0232288	0.0273705	0.0232284
Guaifenesin	Drugs	0.129568	0.0102575	0.00269979	0.0370192	0.0131551	0.0388978	null	null	null	0.0426474	0.0453103
Magnesium Sulfate	Drugs	0.119697	null	0	null	null	null	null	null	0.0272605	0.0108149	0.0158261
COVID-19 associated ED only visit	COVID-19 Treatment	0.115645	null	0.110472	0.176675	0.135572	null	null	0.146941	0.151902	0.153055	0.13367
Malignant Cancer	Comorbidities	0.103744	null	null	0.0553044	null	null	null	0.0636602	null	0.0461789	null
Sennosides USP	Drugs	0.0985742	null	null	0.0144656	null	null	null	null	null	null	null
Dextromethorphan Guaifenesin	Drugs	0.0873432	null	null	null	null	null	null	0.0570274	null	null	null
Bisacodyl	Drugs	0.0844568	0	null	null	null	0.0185122	0.0116825	0.0195788	null	0.0131041	0.0136002
Albuterol Ipratropium	Drugs	0.0751545	0.0215956	0.0165848	0	0.0372344	0.0288607	0.028034	0.0316652	0.0342936	0.0314847	0.00272772
Hypoxemia (HP:0012418)	Symptoms	0.0726632	0.0395603	0.0263033	0.0211648	null	0.0680182	null	0.0318339	null	0.0202269	0.0831033
Iopamidol	Drugs	0.071518	null	0.0463399	null	0.0644352	null	0.0817136	0.0808219	0.0690638	0.0525811	0.062901
Tancomycin	Drugs	0.0666292	0	null	null	null	null	null	null	0.00181224	null	null
Prednisone	Drugs	0.0583985	0.0241729	null	null	0.0404617	0.0463239	null	0.0281666	0.0246846	0.0283589	null
Insulin regular human	Drugs	0.0545142	0.0100575	null	null	null	null	null	null	null	null	null
Cough (HP:0012735)	Symptoms	0.0543869	0.036818	null	0.0532265	0.0677496	null	0.0885885	0.049077	null	0.0672684	null
Severity Type: Severe ECMO IMV in hosp	COVID-19 Treatment	0.0538378	0.0244918	0.0262229	2.19123e-07	0.0197248	0.0717325	0.0209396	0	1.83479e-07	0	0.0505455
IMV during COVID-19 hospitalization	COVID-19 Treatment	0.0536435	0	0	0	0	0.114394	0	0.0914824	0	0.00512539	0.0754585
Abnormal EKG (HP:0003115)	Symptoms	0.0412138	0.0396425	null	null	null	null	null	null	null	0.00535783	null
Obesity (HP:0001513)	Symptoms	0.0385952	null	null	0.0141475	null	null	null	null	null	null	0.0189893
Tachycardia (HP:0001649)	Symptoms	0.0379389	null	null	0.0299994	null	null	null	null	null	null	null
Cefepime	Drugs	0.0373897	0.00907022	0.003694	0.0139714	null	0.0235263	null	null	0.0116505	0.00895171	null
Fatigue (HP:0012378)	Symptoms	0.0351127	null	0.0231118	null	null	0.0724124	0.0522917	null	null	null	null
Dexmedetomidine	Drugs	0.0301502	0	null	0	0	0.00509375	0.00416186	0.00850387	0.00671156	null	0.0146766
Bupivacaine	Drugs	0.0272102	null	0.0282199	null	null	null	null	null	null	null	null
Chlorhexidine	Drugs	0.024384	null	0	0	0	0	0.0102206	null	0.00405189	0.00704976	null
Norepinephrine	Drugs	0.0219128	null	0	0	null	0.0057945	0.0120935	null	null	0.00489359	0.0203566
Cardiomegaly (HP:0001640)	Symptoms	0.0187853	null	null	0.0181235	null	null	null	0.0442554	null	0.0251218	0.0378511
Baricitinib	Drugs	0.0180687	0.0510664	0.0269906	0.0517554	0.0689654	0.0331721	0.0449776	0.080139	0.0457346	0.0516117	0.0583912
Petrolatum mineral oil	Drugs	0.0147938	null	null	null	null	null	null	null	0.000187286	null	null
Tocilizumab	Drugs	0.0138897	null	null	null	0.035853	0.0343243	null	null	0.041195	0.0407059	0.0320802
Supplementary Table S7: Feature importance - Logistic Regression for Inpatients
All features along with their category and prevalence in the inpatients cohort. It also contains the importance of each feature computed using SHAP algorithm for the Logistic Regression model in all ten iterations. Null values indicate that the corresponding feature was not selected by Boruta algorithm for that specific iteration. The features are sorted in the decreasing order of prevalence.

## Sheet: LR-Outpatients
Feature Name	Feature Type	Feature Prevalence	Iteration 1	Iteration 2	Iteration 3	Iteration 4	Iteration 5	Iteration 6	Iteration 7	Iteration 8	Iteration 9	Iteration 10
Age	Demographics	1	0.300679	0.325286	0.262818	0.302874	0.315383	0.29516	0.272807	0.281554	0.297703	0.298005						Demographics		1
Gender: Female	Demographics	0.56054	0.167134	0.16347	0.162	0.164725	0.517037	0.17323	0.143494	0.153174	0.142406	0.164569						Demographics		0.64178
Gender: Male	Demographics	0.438924	0	0	0	0	0.365919	0	0	0	0	0						Demographics		0.567308
Obesity	Comorbidities	0.314007	0.151735	0.166843	0.136365	0.133163	0.141446	0.164471	0.162717	0.167812	0.159953	0.135293						Comorbidities		0.483916
Systemic Corticosteriods	COVID-19 Treatment	0.272814	0.211911	0.236743	0.212246	0.202405	0.19965	0.209461	0.225807	0.233056	0.203596	0.194326						COVID-19 Treatment		0.46875
Hypertension	Comorbidities	0.193026	0.0523662	0.0660588	0.0782826	0.0663902	0.0789966	0.0570064	0.0544973	0.0567481	0.0384746	0.0562173						Demographics		0.432681
Chronic Lung Disease	Comorbidities	0.113247	0.183724	0.157694	0.124201	0.161097	0.118971	0.133873	0.158631	0.164797	0.146594	0.16032						Symptoms		0.331336
Depression	Comorbidities	0.110802	0.158872	0.199888	0.123903	0.134431	0.148767	0.139533	0.150237	0.147012	0.10638	0.130641						COVID-19 Treatment		0.278289
Diabetes Uncomplicated	Comorbidities	0.0911555	0	0.00310952	0	0.00571855	0.0250686	0.0144324	0	0	0	6.80075e-07						Comorbidities		0.211782
Sodium Chloride	Drugs	0.0735884	0.0657852	0.0550294	0.0576931	0.0417461	0.0319843	0.043812	0.0320874	0.0291126	0.0614798	0.0370769						Comorbidities		0.192157
Acetaminophen	Drugs	0.0706495	0.0296655	0.0371633	0	0.0204512	0.0293018	0.0321272	0	0.0134245	0.0269281	0.0299234						Drugs		0.184365
Diabetes Complicated	Comorbidities	0.0540632	0	0.011219	0	0.000322276	0.0102972	0.00812433	0	0	0.00487648	0.000108537						Drugs		0.18383
Malignant Cancer	Comorbidities	0.0521036	null	null	null	null	null	null	null	null	null	0.00456559						Demographics		0.175783
Kidney Disease	Comorbidities	0.0512923	0	0.0051954	0	0.00308797	0.00219329	0.00351694	3.47777e-05	0.00383426	0.0159325	0.00873748						Drugs		0.145555
Coronary Artery Disease	Comorbidities	0.0416473	0.00475679	0.00964309	null	0.0113824	0.00956573	0.00951633	0	0.00525414	0	null						Drugs		0.13983
Albuterol	Drugs	0.0322423	0.0568204	0.0528085	0.0446512	0.0539492	0.0477465	0.0408842	0.0354003	0.0598074	0.0337316	0.051568						Symptoms		0.130377
Dexamethasone	Drugs	0.0292907	0.0349467	0.0196923	0.00483337	0.0195195	0.029241	0.0289508	0.012798	0.0238898	0.0233776	0.0155994						Symptoms		0.119043
Heart Failure	Comorbidities	0.0275717	null	null	0	null	null	null	null	null	null	null						Drugs		0.111831
Cough (HP:0012735)	Symptoms	0.025109	0.0529826	0.0598142	0.0567005	0.0636328	0.0368545	0.0438466	0.0389711	0.0516602	0.04159	0.0332004						Symptoms		0.0790134
Benzonatate	Drugs	0.0234821	0.0603793	0.064065	0.0427016	0.0427115	0.0390337	0.0370104	0.0606972	0.0568879	0.0328626	0.0596554
Enoxaparin	Drugs	0.0185381	0.00841776	0.016722	0.00739007	0.0109647	0.0188603	0	0.0178772	0.01855	0.0115107	0.00407195						Drugs		0.0747747
Methylprednisolone	Drugs	0.0179634	null	0.00960189	null	null	null	null	null	null	null	null
Rheumatologic Disease	Comorbidities	0.0143681	null	null	null	0.0151085	null	0.00672568	null	0.00950625	0.0122955	null						Drugs		0.0684574
Azithromycin	Drugs	0.0137263	null	0.00775782	0.0046208	0.0116661	0.00999142	0.0181064	0.00306	0.0109476	0.0126513	0.00917423						Drugs		0.0651245
Prednisone	Drugs	0.0136666	0.0318753	0.0184695	0.0285923	0.0306119	0.025233	0.0401795	0.0311678	0.0361341	0.0291412	0.0353976						Drugs		0.0631271
Potassium chloride	Drugs	0.0128465	0.0102212	0.016797	0.00533523	0.0134997	0.00347661	0.0119066	0.005299	0.00326401	0.00302824	0.0102978						Drugs		0.0516769
Glucose	Drugs	0.0127945	null	0.00509472	0.000144934	null	null	0	0	null	null	null						Drugs		0.0489827
Polyethylene Glycol 3350	Drugs	0.0116115	0.0132824	0.00715366	0.00142335	0.00743657	0.0109973	0.0107342	0	0.0070123	0.012452	0.0063383						Drugs		0.0479143
Pantoprazole	Drugs	0.0105797	null	null	null	null	null	null	null	null	0.00209793	null						Drugs		0.043606
																		Drugs		0.0342693
																		Drugs		0.0291829
Supplementary Table S7: Feature importance - Logistic Regression for Outpatients
All features along with their category and prevalence in the outpatients cohort. It also contains the importance of each feature computed using SHAP algorithm for the Logistic Regression model in all ten iterations. Null values indicate that the corresponding feature was not selected by Boruta algorithm for that specific iteration. The features are sorted in the decreasing order of prevalence.

## Sheet: RF-All Patients
Feature Name	Feature Type	Feature Prevalence	Iteration 1	Iteration 2	Iteration 3	Iteration 4	Iteration 5	Iteration 6	Iteration 7	Iteration 8	Iteration 9	Iteration 10
Age	Demographics	1	0.0111797	0.00394311	0.00752307	0.00337926	0.0046187	0.000158343	0.00534753	0.00552864	0.00536546	0.00149013
Severity Type: Mild no ED or hospitalization	COVID-19 Treatment	0.857925	0.00279562	0.00266569	0.00111771	0.00130937	0.000177676	9.56512e-05	0.000670119	0.000405321	0.000925132	0.000754206
Gender: Female	Demographics	0.557703	0.00218223	0.00167067	0.00260455	0.000333789	0.00214255	0.000226014	0.000133461	0.00181439	0.00299876	0.000298204
Length of hospitalization	COVID-19 Treatment	0.538692	0.000969909	0.00042908	0.00135122	0.00080366	0.000397589	0.000880804	0.00137311	0.000192409	0.00253912	0.000762356
Gender: Male	Demographics	0.441789	0.00265242	0.000747172	0.00259793	0.00135339	0.00144455	0.00241525	0.0050857	0.00118686	0.00960944	0.000998182
Obesity	Comorbidities	0.326989	0.00696952	0.00782707	0.00997135	0.00884169	0.00746636	0.0093935	0.061599	0.00855517	0.0632383	0.00829143
Systemic Corticosteriods	COVID-19 Treatment	0.285796	0.00108935	0.00114514	0.000490429	0.0045902	0.000225801	0.00103772	0.00289731	0.000239089	0.000466662	0.00403325
Hypertension	Comorbidities	0.211372	0.0228698	0.0238005	0.0230498	0.0262845	0.0235375	0.0235459	0.0282124	0.0295897	0.000389748	0.0264907
Chronic Lung Disease	Comorbidities	0.122257	0.00907056	0.00921258	0.00842892	0.00583777	0.0125654	0.0046679	0.000624049	0.00619708	0.0012102	0.000620931
Depression	Comorbidities	0.116254	0.000445947	0.000365928	0.000798614	0.011247	0.000539525	0.000750712	0.00109765	0.000437379	0.000233476	0.00437038
Diabetes Uncomplicated	Comorbidities	0.104642	0.000174561	0.00047925	0.000310638	0.000223156	0.000143285	0.000357342	0.00673338	0.000604502	0.0105642	0.00350915
Acetaminophen	Drugs	0.103201	0.00125533	0.000113616	0.00430704	0.00129408	0.000751163	0.000315113	0.00108461	0.00161391	0.00327434	0.00261933
COVID-19 associated ED only visit	COVID-19 Treatment	0.0817934	0.000720624	0.000283797	0.00336645	0.000197582	0.00180967	0.000408198	0.00168021	0.000290773	0.00386764	0.000719301
Severity Type: Mild ED	COVID-19 Treatment	0.0739106	0.00143561	0.000286789	0.000280557	0.000335027	0.000492374	0.00230916	0.00158183	0.000420713	0.00127268	0.00497555
Kidney Disease	Comorbidities	0.0657128	0.00316209	0.00443357	0.00588798	0.00677032	0.00707806	0.00471277	0.0420214	0.00603838	0.0453064	0.00211618
Diabetes Complicated	Comorbidities	0.0647276	0.00799713	0.00889576	0.0128416	0.00828282	0.00889527	0.010985	0.0117237	0.00861497	0.00809596	0.00646815
Severity Type: Moderate hospitalization	COVID-19 Treatment	0.0644944	0.00321337	0.000656001	0.00141748	0.00489509	0.000831229	0.000181972	0.00077504	0.00395663	0.000975577	0.0103814
Malignant Cancer	Comorbidities	0.0556236	0.000665042	0.000444015	0.000934058	0.00109031	0.000599178	0.000631726	0.000956624	0.00077869	0.000726119	0.00098508
Coronary Artery Disease	Comorbidities	0.0490446	0.000922731	0.000587204	0.000880837	0.00114402	0.000868463	0.00120152	0.00212571	0.00147137	0.0021564	0.000792692
Albuterol	Drugs	0.0457719	0.00981713	0.00896307	0.00194223	0.00847036	0.00528102	0.00344781	0.0022199	0.0080595	0.00196353	0.00307203
Tobacco Smoker	Comorbidities	0.0403482	0.00077197	0.000787389	0.000793605	0.000874305	0.000936508	0.000592228	0.000497155	0.000817811	0.000819244	0.00803465
Heart Failure	Comorbidities	0.0353103	0.0609417	0.061391	0.0678153	0.062918	0.0598333	0.0566078	0.0257598	0.0676194	0.0212178	0.00776767
COVID Regimen Corticosteroids	COVID-19 Treatment	0.0312908	0.000484322	0.0018819	0.00157583	0.000437471	0.00116027	0.000295964	0.000349054	0.000948824	0.000816504	0.00199545
Congestive Heart Failure	Comorbidities	0.0280232	0.010526	0.00379522	0.00766381	0.00449523	0.00600682	0.00419263	0.000952237	0.00436977	0.000518284	0.000386808
Cerebrovascular Disease	Comorbidities	0.0263319	0.00115708	0.00226614	0.00101103	0.00157098	0.00191994	0.00280056	0.00591078	0.00311195	0.00564313	0.000913983
Substance Abuse	Comorbidities	0.0238403	0.0287245	0.0284726	0.01764	0.0252851	0.0259631	0.0285717	0.00181647	0.0229673	0.0010767	0.0597873
Aspirin	Drugs	0.0223229	null	null	0.0050564	null	0.00112583	0.000790455	0.00197353	null	0.00297643	null
Myocardial Infarction	Comorbidities	0.021655	0.00142154	0.000779901	0.0012328	0.00182772	0.00201193	0.000963788	0.0330447	0.00150805	0.0295472	0.0236828
Peripheral Vascular Disease	Comorbidities	0.0211565	0.000881191	0.000552363	0.000390436	0.00087467	0.00105598	0.000948275	0.000727236	0.000668802	0.00245273	0.0348175
Remdisivir during COVID-19 hospitalization	COVID-19 Treatment	0.0194579	0.00294948	0.000305657	0.000400614	0.00319886	0.000800384	9.52624e-05	0.000400454	0.0027382	0.00224216	0.000365476
Atorvastatin	Drugs	0.0181441	null	null	null	null	0.00388504	0.00366104	0.00288263	null	null	null
Rheumatologic Disease	Comorbidities	0.0154233	0.00114647	0.000333393	0.000343499	0.00159205	0.000702449	0.000483882	0.00109267	0.000682444	0.027638	0.000623188
Cardiomayopathies	Comorbidities	0.0151234	0.0316263	0.0229491	0.0305889	0.0302872	0.0297308	0.0229114	0.000810032	0.0326306	0.000601981	0.00143606
Peptic Ulcer	Comorbidities	0.0143775	0.046909	0.0458714	0.044088	0.0507117	0.0419808	0.0526559	0.00764149	0.0433437	0.00664484	0.00300824
Dementia	Comorbidities	0.0134713	0.00458897	0.00454404	0.00984001	0.00809227	0.0110095	0.0067454	0.0130468	0.00626096	0.00956683	0.0438198
Amlodipine	Drugs	0.0129285	0.00346037	0.00437106	0.00337607	0.00354413	0.00950029	0.00597941	0.0114957	0.00323834	0.00181902	null
Mild Liver Disease	Comorbidities	0.0117426	0.0013941	0.00131374	0.00108491	0.00224409	0.00303011	0.00253495	0.00280376	0.0014021	0.000474949	0.00152926
Albuterol Ipratropium	Drugs	0.0105114	0.00161805	0.000843256	0.0073245	0.00207217	0.000820334	0.000694394	0.00114118	0.00175882	0.0094351	null
Supplementary Table S7: Feature importance - Random Forest for All Patients
All features along with their category and prevalence in the all patients cohort. It also contains the importance of each feature computed using SHAP algorithm for the Random Forest model in all ten iterations. Null values indicate that the corresponding feature was not selected by Boruta algorithm for that specific iteration. The features are sorted in the decreasing order of prevalence.

## Sheet: RF-Inpatients
Feature Name	Feature Type	Feature Prevalence	Iteration 1	Iteration 2	Iteration 3	Iteration 4	Iteration 5	Iteration 6	Iteration 7	Iteration 8	Iteration 9	Iteration 10
Length of hospitalization	COVID-19 Treatment	1	0.00416826	0.00319712	0.00161091	null	null	null	0.00273116	0.001563	0.00364882	0.00180841
Age	Demographics	1	0.00529348	0.00301267	0.00387522	0.00141678	0.00576916	0.00972368	0.00433944	0.00520769	0.000302262	0.00327836
Gender: Female	Demographics	0.518929	0.00369649	0.00314078	0.00250471	null	null	null	0.00305112	0.0012748	0.00367964	0.00298979
Obesity	Comorbidities	0.504464	0.0230276	0.0113854	0.0256666	0.00995837	0.00558607	0.00328602	0.0269664	0.0265659	0.020363	0.0138099
Gender: Male	Demographics	0.48095	0.00118049	0.00507531	0.00206082	0.0043651	0.0046468	null	0.00451026	0.00428359	0.00193972	0.0015967
Systemic Corticosteriods	COVID-19 Treatment	0.463257	0.00393855	0.00471249	0.00223965	null	null	null	0.00283227	null	0.00147858	0.00549565
Hypertension	Comorbidities	0.462172	0.00433209	0.011744	0.00465857	0.012807	0.0139906	0.0122656	0.0048517	0.00550393	0.00347956	0.0127994
COVID Regimen Corticosteroids	COVID-19 Treatment	0.459051	null	null	0.00603926	null	null	null	null	null	0.003279	null
Diabetes Uncomplicated	Comorbidities	0.289005	0.0144015	0.00185816	0.00862147	0.0022422	0.00747107	0.00464258	0.0130338	0.0024662	0.00259828	0.0141322
Remdisivir during COVID-19 hospitalization	COVID-19 Treatment	0.285456	null	null	null	null	null	null	null	null	0.00288027	null
Kidney Disease	Comorbidities	0.262847	0.00313329	0.00603749	0.0046529	0.00436705	0.000606118	0.00214751	0.00506463	0.00288351	0.00289848	0.00385314
Chronic Lung Disease	Comorbidities	0.245421	0.00218259	0.00389008	0.00301531	0.0112574	0.003179	0.00146872	0.00574781	0.00534122	0.00417026	0.00267747
Diabetes Complicated	Comorbidities	0.210516	0.00530331	0.00626637	0.0153273	0.00469913	0.0043515	0.00304722	0.0141906	0.0133371	0.0110183	0.00395167
Depression	Comorbidities	0.190779	0.00221108	0.0188551	0.00050182	0.00423191	0.00556986	0.00531335	0.00171031	0.0096253	0.00157004	0.00082645
Coronary Artery Disease	Comorbidities	0.150168	0.00157786	0.00107089	0.00129255	0.0164154	0.00074903	0.0198541	0.00234446	0.000983064	0.001273	0.00842833
Heart Failure	Comorbidities	0.141101	0.0299122	0.0197977	0.0323411	0.0176194	0.0308477	0.0225563	0.0354187	0.0307787	0.0340616	0.0343756
Congestive Heart Failure	Comorbidities	0.118217	0.0045722	0.000399164	0.00308723	0.00350548	0.00162753	0.00769986	0.00201988	0.000166822	0.0125085	0.00311215
COVID-19 associated ED only visit	COVID-19 Treatment	0.115645	null	null	null	null	null	null	null	null	0.00567386	null
Malignant Cancer	Comorbidities	0.103744	0.000658256	0.0127667	0.0147559	0.00487393	0.00494251	0.00472791	0.000448929	0.017	0.00025233	0.00231714
Tobacco Smoker	Comorbidities	0.0931563	0.00300983	0.00220198	0.00269891	0.00376185	0.000521667	0.00980244	0.00323328	0.00183884	0.00217641	0.00423278
Myocardial Infarction	Comorbidities	0.0869012	0.0323068	0.00411174	0.0360927	0.00327626	0.00233658	0.00264379	0.0405085	0.0376069	0.042786	0.00227065
Cerebrovascular Disease	Comorbidities	0.0841688	0.00103043	0.00271634	0.00504817	0.000388641	0.0103489	0.00126924	0.0026597	0.00410455	0.00455661	0.00127748
Substance Abuse	Comorbidities	0.068424	0.0034696	0.0280048	0.00341549	0.0323128	0.0313719	0.0436951	0.00484224	0.00327643	0.00405175	0.0257266
Peripheral Vascular Disease	Comorbidities	0.0681159	0.0249171	0.0327204	0.0250486	0.0363221	0.0277461	0.0338852	0.025893	0.0232507	0.0244145	0.035836
IMV during COVID-19 hospitalization	COVID-19 Treatment	0.0536435	null	null	0.00367254	null	null	null	0.00342008	null	0.00117507	null
Dementia	Comorbidities	0.0529805	0.00414128	0.00666164	0.00499555	0.00682441	0.00211628	0.00462328	0.00337174	0.00415802	0.00317554	0.00536857
Cardiomayopathies	Comorbidities	0.0481319	0.0387647	0.0364365	0.035176	0.0342231	0.0370123	0.0295446	0.0405242	0.0373628	0.0279548	0.0370952
Mild Liver Disease	Comorbidities	0.0345234	0.0172936	0.0272514	0.0192	0.0232987	0.0330179	0.0309148	0.0131828	0.0168333	0.0149055	0.0228116
Peptic Ulcer	Comorbidities	0.031791	0.00406115	0.00301806	0.00255328	0.0042011	0.00170241	0.00475219	0.00391096	0.00498656	0.00557456	0.00383554
Psychosis	Comorbidities	0.0311012	0.00531343	0.00619097	0.00567344	0.00459443	0.0049577	0.00459794	0.00413493	0.00398235	0.00346691	0.00364197
Rheumatologic Disease	Comorbidities	0.0298488	0.0140878	0.0170556	0.0145747	0.0151174	0.010027	0.0220835	0.0181986	0.0190003	0.0153065	0.0139842
Hemiplegia or Paraplegia	Comorbidities	0.0193277	0.00243628	0.0032817	0.00033208	0.00290442	0.0135016	0.0075056	0.00318542	0.000502672	0.0140605	0.00523636
Moderate-Severe Liver Disease	Comorbidities	0.0185777	0.00549479	0.00399938	0.00501489	0.00485287	0.00134047	0.00291987	0.00725908	0.00524736	0.00443062	0.0034615
Metastatic Solid Tumor Cancer	Comorbidities	0.0184839	0.0140898	0.000422957	0.000342873	0.00072613	0.00524206	0.00100095	0.00702091	0.000453138	0.000947893	0.000579589
Supplementary Table S7: Feature importance - Random Forest for Inpatients
All features along with their category and prevalence in the inpatients cohort. It also contains the importance of each feature computed using SHAP algorithm for the Random Forest model in all ten iterations. Null values indicate that the corresponding feature was not selected by Boruta algorithm for that specific iteration. The features are sorted in the decreasing order of prevalence.

## Sheet: RF-Outpatients
Feature Name	Feature Type	Feature Prevalence	Iteration 1	Iteration 2	Iteration 3	Iteration 4	Iteration 5	Iteration 6	Iteration 7	Iteration 8	Iteration 9	Iteration 10
Age	Demographics	1	null	0.00838644	0.00764179	0.00630019	null	0.00779861	0.00312399	0.00438446	0.0127173	null
Gender: Male	Demographics	0.438924	null	0.00442237	null	null	null	0.00437493	null	null	0.00382006	null
Obesity	Comorbidities	0.314007	0.0110228	0.0123005	0.017183	0.0127321	0.0122528	0.0123749	0.00903907	0.0120363	0.00849926	0.0114433
Hypertension	Comorbidities	0.193026	0.000958874	0.000500786	0.023344	0.0236667	0.00163834	0.0265544	0.00115901	0.0260695	0.0286717	0.00100061
Chronic Lung Disease	Comorbidities	0.113247	0.00386884	0.000513436	0.000660587	0.000796395	0.000462358	0.000597681	0.0010769	0.00111883	0.00085727	0.00072631
Depression	Comorbidities	0.110802	0.00433589	0.000860505	0.00641701	0.00439586	0.00933301	0.00145571	0.00513181	0.00619904	0.000888575	0.00696022
Diabetes Uncomplicated	Comorbidities	0.0911555	0.0128519	0.000490636	0.00160037	0.00167478	0.00445241	0.00075217	0.00109137	0.000757675	0.00158261	0.00579991
Diabetes Complicated	Comorbidities	0.0540632	0.0443107	0.0518503	0.0432834	0.0128736	0.0407357	0.0133226	0.0421339	0.0127933	0.00986883	0.0398945
Malignant Cancer	Comorbidities	0.0521036	0.00155474	0.00241546	0.00321504	0.00437612	0.00294201	0.00512152	0.00235222	0.005121	0.00407635	0.00143153
Kidney Disease	Comorbidities	0.0512923	0.00808088	0.000484909	0.00116547	0.0102679	0.00105493	0.00867012	0.00122363	0.0120165	0.00841615	0.00104551
Coronary Artery Disease	Comorbidities	0.0416473	0.00289094	0.00357211	0.00296825	0.00603008	0.00590916	0.00541176	0.00366004	0.00707562	0.00473137	0.00299007
Tobacco Smoker	Comorbidities	0.0364853	0.00157204	0.000434818	0.00127025	0.00315984	0.00145079	0.0016856	0.000377853	0.00346431	0.00280873	0.00061273
Heart Failure	Comorbidities	0.0275717	0.01003	0.00683572	0.0116983	0.0687741	0.00919158	0.0727355	0.00965235	0.0694242	0.0695178	0.0131678
Cerebrovascular Disease	Comorbidities	0.0221011	0.00540359	0.00884075	0.00821814	0.00100314	0.00706981	0.0016642	0.00879723	0.00117513	0.00126911	0.00867178
Congestive Heart Failure	Comorbidities	0.0214255	null	0.00150801	0.0116426	0.00960547	0.0030251	0.0055314	0.00875313	0.00699604	0.00690247	0.00322073
Substance Abuse	Comorbidities	0.020579	0.061697	0.0726933	0.0671283	0.0238447	0.0692717	0.0272314	0.0555815	0.0285348	0.0212647	0.0692618
Peripheral Vascular Disease	Comorbidities	0.0177214	0.0322529	0.0298994	0.0263138	0.00165525	0.0205516	0.00190675	0.0316673	0.00120782	0.00170826	0.0329711
Myocardial Infarction	Comorbidities	0.0168822	0.0275288	0.0295404	0.0241146	0.00200811	0.0262082	0.000858569	0.027588	0.00155438	0.00205475	0.021838
Rheumatologic Disease	Comorbidities	0.0143681	0.00109888	0.00101984	0.0012594	0.000863481	0.00336	0.00132284	0.00249731	0.00106734	0.00186167	0.00249337
Peptic Ulcer	Comorbidities	0.0131037	0.0106381	0.00887646	0.00774379	0.00132634	0.0127352	0.000604776	0.0069727	0.000591703	0.000881282	0.00925947
Cardiomayopathies	Comorbidities	0.0127088	0.00151008	0.00173737	0.00122586	0.0307804	0.00119096	0.0297686	0.00117921	0.0308425	0.0329693	0.00139949
Dementia	Comorbidities	0.0105812	0.00116664	0.000864385	0.00161238	0.0430105	0.00115187	0.0471334	0.000820752	0.0472539	0.0454796	0.00120852
Mild Liver Disease	Comorbidities	0.0100761	0.00179848	0.00175307	0.0039778	0.00377358	0.000740646	0.00279931	0.000630217	0.00253745	0.00422753	0.000794455
Supplementary Table S7: Feature importance - Random Forest for Outpatients
All features along with their category and prevalence in the outpatients cohort. It also contains the importance of each feature computed using SHAP algorithm for the Random Forest model in all ten iterations. Null values indicate that the corresponding feature was not selected by Boruta algorithm for that specific iteration. The features are sorted in the decreasing order of prevalence.
