# Supplementary material for: Predictive models of long COVID
Source: eBioMedicine. 2023 Sep 4;96:104777. doi: 10.1016/j.ebiom.2023.104777 (PMC10494314; doi:10.1016/j.ebiom.2023.104777)
Supplement: Supplementary Table S8 [file mmc9.xlsx]

## Sheet: Statistical Test Results
Comparisons of AUROC scores of Logistic Regression	p-value
	All patients	Inpatients	Outpatients
Data partner 1, Data partner 2, All Data partners	<0.0001	<0.0001	<0.0001
Data partner 1, Data partner 2	0.0022	0.162	0.0003
Data partner 1, All Data partners	0.0002	0.0002	0.0002
Data partner 2, All Data partners	0.0002	0.0002	0.0002
Comparisons of AUROC scores of Random Forest	p-value
	All patients	Inpatients	Outpatients
Data partner 1, Data partner 2, All Data partners	<0.0001	<0.0001	<0.0001
Data partner 1, Data partner 2	0.0002	0.064	0.0002
Data partner 1, All Data partners	0.0002	0.0002	0.0002
Data partner 2, All Data partners	0.0002	0.0002	0.0002
Supplemenntary Table S8: Statistical Test Results in Cross-site Analysis
Comparison of AUROC scores of models trained on data from data partner 1 only, data partner 2 only, and all data partners.
The p-values comparing all three cases (data partner 1, data partner 2, all data partners) was computed using Kruskal-Wallis test.
The pair-wise comparisons were done using Wilcoxon Rank Sum test.
